# Supplementary material for: Characterization of human breast tissue microbiota from core needle biopsies through the analysis of multi hypervariable 16S-rRNA gene regions
Source: Sci Rep. 2018 Nov 15;8:16893. doi: 10.1038/s41598-018-35329-z (PMC6237987; doi:10.1038/s41598-018-35329-z)
Supplement: Supplementary file 2 — Dataset 1, Dataset 2, Dataset 3, Dataset 4 [file 41598_2018_35329_MOESM2_ESM.xlsx]

## Sheet: Suppl. Information
	Supplementary Information
	Supplementary Datasets
	Characterization of human breast tissue microbiota from core needle biopsies through the analysis of multi hypervariable 16S-rRNA gene regions
	Lara Costantini*, Stefano Magno, Davide Albanese, Claudio Donati, Romina Molinari, Alessio Filippone, Riccardo Masetti, Nicolò Merendino

## Sheet: Supplementary Dataset S1
	TSA10	TSA11	TSA12	TSA3	TSA4	TSA5	TSA6	TSA8	TSA9	TSB3	TSB4	TSB5	TSB6	TSB8	TSBII	TTA10	TTA11	TTA12	TTA3	TTA4	TTA5	TTA6	TTA8	TTA9	TTB3	TTB4	TTB5	TTB6	TTB8	TTBII		TTB4	TTB5	TTB6	TTB8	TTBII
DENOVO2703	0	0	0	0	0	0	0	0	0	0	0	0	0	0	0	1	0	0	0	0	0	0	0	0	0	0	0	0	0	0		0	0	0	0	0
DENOVO521	0	0	0	0	0	0	0	0	0	0	0	0	0	0	0	0	0	0	0	0	0	0	0	1	0	0	0	0	0	0		0	0	0	0	0
DENOVO2516	0	0	0	0	1	0	0	0	0	0	0	0	0	0	0	0	0	0	0	0	0	0	0	0	0	0	0	0	0	0		0	0	0	0	0
DENOVO154	0	0	0	0	0	0	0	0	0	0	1	1	0	0	0	0	1	0	0	0	0	0	0	0	0	0	0	0	0	0		0	0	0	0	0
DENOVO492	0	2	0	0	0	0	0	0	0	0	0	0	0	0	0	0	0	0	0	0	0	0	0	0	0	0	0	0	0	0		0	0	0	0	0
DENOVO630	0	0	0	0	0	0	0	0	0	0	0	0	0	0	0	0	0	0	0	0	0	0	0	1	0	0	0	0	0	0		0	1	0	0	0
DENOVO552	0	0	0	0	0	0	0	0	0	0	0	1	0	0	0	1	0	0	0	0	0	0	0	0	0	0	0	0	0	0		0	0	1	0	0
DENOVO365	0	0	0	0	0	0	0	0	0	0	0	0	1	0	0	0	0	0	0	0	0	0	0	0	0	1	0	0	0	0		0	0	0	0	0
DENOVO261	0	0	0	0	0	2	0	0	0	1	0	0	0	1	0	0	1	0	0	0	0	0	0	0	1	0	2	0	0	0		0	0	0	0	0
DENOVO1150	0	0	0	0	0	0	0	0	0	1	0	0	0	0	0	0	0	0	0	0	0	0	0	0	0	0	0	0	0	0		1	0	0	0	1
DENOVO664	0	0	0	0	0	0	0	1	0	0	0	0	0	0	0	0	0	0	0	0	0	0	0	0	0	0	0	0	0	0		1	0	0	0	0
DENOVO578	0	0	0	0	0	0	0	0	0	0	0	0	0	0	0	0	0	0	0	0	0	0	0	1	0	0	0	0	0	0		0	0	0	0	0
DENOVO551	0	0	0	0	0	0	0	0	0	0	0	0	0	0	0	1	0	0	0	0	0	0	0	0	0	0	0	0	0	0		0	1	1	0	0
DENOVO328	0	1	0	0	0	0	0	0	0	0	0	0	0	1	0	0	1	1	0	0	0	0	0	1	0	0	0	1	0	0		0	0	0	0	1
DENOVO527	0	0	0	0	0	0	0	0	0	0	0	1	0	0	0	0	1	0	0	0	0	0	0	0	0	0	1	0	0	0		0	0	0	0	0
DENOVO417	0	0	0	0	0	0	0	0	0	0	0	0	0	0	0	1	0	0	0	0	0	0	0	0	0	0	0	0	0	0		356	872	36	950	376
DENOVO306	0	0	0	0	0	1	0	0	0	0	0	0	0	0	2	0	0	0	0	0	1	0	0	0	0	0	0	0	0	1		0	0	0	12	0
DENOVO185	0	0	0	3	1	0	4	0	0	1	0	0	0	0	0	0	0	0	0	0	1	4	0	0	1	0	0	0	0	0		0	2	0	1	1
DENOVO696	0	0	0	0	0	0	0	0	0	0	0	0	0	0	0	0	0	0	0	0	0	0	0	0	1	0	0	0	0	0		0	0	0	1	0
DENOVO320	0	0	0	0	0	0	1	0	0	0	0	0	0	0	0	0	0	0	0	0	0	0	0	0	0	0	0	0	0	0		0	0	0	0	0
DENOVO424	0	0	0	0	0	0	0	0	0	0	1	0	0	0	0	0	0	0	0	0	0	0	0	0	0	1	0	0	0	3		0	0	0	1	0
DENOVO1853	0	0	0	0	0	0	0	0	0	0	0	0	0	0	0	0	0	0	0	0	0	0	0	0	0	0	0	0	0	1		0	0	0	0	0
DENOVO341	0	0	0	0	0	0	0	0	0	0	0	0	0	0	0	0	0	0	0	0	0	0	0	0	0	0	2	0	0	0		0	0	0	0	0
DENOVO1868	0	0	0	0	1	0	0	0	0	0	0	0	0	0	0	0	0	0	0	0	0	0	0	0	0	0	0	0	0	0		0	0	0	0	0
DENOVO1896	0	0	0	1	0	0	1	0	0	0	0	0	0	0	0	0	0	0	0	1	0	0	0	0	0	0	0	0	0	1		0	1	0	0	2
DENOVO442	0	0	0	0	2	0	1	0	0	0	2	1	0	0	0	0	0	0	0	1	2	0	0	0	0	0	1	0	0	0		0	0	0	0	0
DENOVO2	316	50	163	290	935	1361	1116	1294	1753	1986	518	762	164	1000	1050	192	65	121	696	1176	946	1104	416	614	1733	725	1995	103	2219	820		0	1	0	0	0
DENOVO905	0	0	0	0	1	0	1	0	0	0	0	0	0	0	0	0	0	0	0	0	0	0	0	0	0	0	0	0	0	0		0	1	0	0	0
DENOVO227	0	0	0	1	0	2	0	0	0	1	1	0	0	3	0	0	0	0	0	0	1	0	0	0	0	0	0	0	11	0		0	0	0	0	0
DENOVO86	1	0	0	0	1	3	2	0	2	1	0	0	0	6	2	0	0	1	0	2	2	2	0	2	4	2	1	0	5	2		0	4	0	0	0
DENOVO548	0	0	0	0	0	0	0	0	0	0	0	0	0	2	0	0	0	0	0	0	0	0	0	0	0	0	0	0	1	0		0	2	0	0	0
DENOVO395	0	0	0	0	0	0	0	0	0	0	0	0	0	0	0	0	0	0	0	1	0	1	0	0	1	0	0	0	1	0		2	0	0	0	0
DENOVO202	0	0	0	0	0	0	0	0	0	0	0	0	0	0	0	0	0	0	0	0	0	0	0	6	0	0	0	0	0	0		0	0	0	0	0
DENOVO2767	0	0	0	0	0	0	0	0	0	0	0	0	0	1	0	0	0	0	0	0	0	0	0	0	0	0	0	0	0	0		0	3	0	0	0
DENOVO500	0	0	0	0	0	0	0	0	0	0	0	0	0	1	0	0	0	0	0	0	0	0	0	0	0	0	0	0	4	0		0	1	0	0	0
DENOVO698	0	0	0	0	0	0	0	0	0	0	0	0	0	0	0	0	0	0	0	0	0	0	0	0	2	0	1	0	0	0		0	0	0	0	0
DENOVO2822	0	0	1	0	0	0	0	0	0	0	0	0	0	0	0	0	0	0	0	0	0	0	0	0	0	0	0	0	0	0		0	1	0	0	0
DENOVO795	0	0	0	0	0	0	0	0	0	0	0	0	0	0	0	0	0	0	0	1	0	0	0	0	0	0	0	0	0	0		0	1	0	0	0
DENOVO125	0	0	0	0	1	1	4	1	0	1	0	2	0	2	0	0	0	0	2	0	1	1	0	1	1	0	5	0	0	2		0	1	0	0	0
DENOVO430	0	0	0	0	1	0	2	0	1	1	2	3	0	1	0	0	0	1	2	0	0	4	0	0	1	0	1	0	0	0		0	2	0	0	0
DENOVO399	0	0	0	0	4	1	0	3	2	0	0	1	0	0	0	1	0	0	0	1	0	2	0	0	1	0	1	0	0	0		0	0	0	0	0
DENOVO762	1	0	0	0	0	0	0	1	1	4	1	1	0	0	0	0	0	0	0	2	0	0	0	0	0	0	1	0	0	0		0	0	0	0	0
DENOVO962	0	0	0	0	0	0	0	0	1	2	0	0	0	0	0	0	0	0	0	0	0	0	1	1	0	0	1	1	0	0		0	0	0	0	0
DENOVO300	1	0	0	1	1	1	2	5	4	4	1	1	0	0	0	0	0	0	0	1	2	1	1	1	1	1	1	0	0	0		0	1	0	1	0
DENOVO764	0	0	0	1	2	0	0	0	0	1	2	0	0	0	1	0	0	0	1	2	3	0	0	0	0	0	5	0	0	0		0	1	0	0	0
DENOVO2842	0	0	0	0	1	0	1	1	0	1	0	1	0	0	0	0	0	0	0	0	0	0	0	0	1	2	0	0	0	0		0	3	0	0	0
DENOVO2739	0	0	0	0	3	0	1	1	0	1	0	1	0	0	0	0	0	0	1	0	0	0	0	0	1	0	2	0	0	0		0	0	0	1	0
DENOVO383	0	0	0	0	0	0	0	1	0	1	0	1	0	0	0	0	0	0	1	1	1	0	0	0	3	0	4	1	2	0		0	0	0	0	0
DENOVO770	0	0	0	1	2	0	0	0	0	0	0	1	0	0	0	0	0	0	0	1	0	1	0	0	0	0	0	0	0	0		0	1	0	0	0
DENOVO401	0	0	0	0	0	1	0	0	0	2	2	2	0	0	0	2	0	0	0	2	2	0	0	0	2	0	2	0	0	0		1	3	0	1	0
DENOVO682	0	0	0	0	1	0	1	0	0	2	2	1	1	0	0	1	0	0	2	1	0	1	0	1	0	1	0	0	0	0		0	1	0	1	0
DENOVO420	0	0	0	0	0	0	1	2	0	0	0	2	0	0	0	1	0	0	0	1	0	0	0	0	1	1	4	1	0	0		0	0	0	0	0
DENOVO607	1	0	0	0	4	1	0	1	0	0	0	5	1	1	0	0	0	0	0	0	0	1	1	1	1	0	3	0	0	0		0	0	0	0	0
DENOVO456	0	0	0	1	0	1	1	0	0	3	0	1	0	0	0	0	0	1	1	1	0	1	0	0	1	0	0	0	0	0		0	0	0	0	0
DENOVO2700	0	0	0	0	3	1	0	1	1	3	0	3	0	0	1	0	0	0	0	0	0	1	0	0	0	0	0	0	0	0		0	1	0	0	0
DENOVO468	0	0	0	1	3	0	0	0	0	1	0	0	0	0	0	0	0	0	0	0	0	1	1	1	0	0	3	0	0	0		0	1	0	0	0
DENOVO990	0	0	0	0	2	2	1	4	1	5	0	1	0	0	0	0	0	0	0	2	1	1	0	0	1	0	3	0	1	1		0	1	0	1	0
DENOVO362	1	0	0	1	1	2	1	3	3	5	5	1	0	1	0	0	0	0	3	1	1	2	0	1	3	1	4	0	1	0		0	1	0	0	0
DENOVO678	0	0	0	0	2	3	1	3	0	1	0	3	0	0	0	0	0	0	1	0	1	0	1	0	4	1	8	0	0	0		0	0	0	0	0
DENOVO503	0	0	0	0	1	0	1	1	0	2	0	1	0	0	0	0	0	0	0	1	0	1	0	0	1	0	2	0	0	0		1	3	0	0	0
DENOVO511	0	0	0	0	0	0	0	2	1	1	0	1	0	0	0	0	0	0	0	0	0	0	0	0	1	0	1	0	0	0		0	0	0	0	0
DENOVO599	0	0	0	0	1	1	1	1	0	2	0	1	0	0	0	0	0	0	1	1	0	1	0	0	2	0	5	0	1	0		1	1	0	0	0
DENOVO174	1	0	0	1	3	0	1	2	1	6	3	2	0	0	2	2	0	0	2	1	2	0	1	0	5	1	10	0	0	0		0	2	0	0	0
DENOVO635	0	0	0	0	2	2	0	1	0	3	0	1	0	0	0	0	0	0	0	0	0	0	0	0	0	0	3	0	1	0		31	259	2	23	18
DENOVO400	1	0	0	0	0	1	0	1	0	2	0	0	0	0	0	0	0	0	0	1	0	1	0	1	0	0	3	0	0	0		1	13	0	0	1
DENOVO677	0	0	0	0	1	1	2	0	0	0	0	1	0	0	0	0	0	0	0	0	0	0	0	0	1	0	1	0	0	0		0	0	0	0	0
DENOVO771	1	0	0	0	0	0	1	1	0	1	0	2	0	0	0	0	0	0	0	0	0	1	1	0	1	0	2	0	0	0		0	0	0	5	0
DENOVO582	0	1	0	0	2	0	0	3	0	2	0	2	0	0	0	0	0	0	0	1	2	0	0	0	4	0	3	0	0	1		0	1	0	0	0
DENOVO665	1	1	0	1	1	4	0	1	0	1	0	2	0	1	1	0	0	0	0	0	1	2	0	0	0	0	0	0	0	0		0	1	0	0	0
DENOVO431	0	0	0	0	1	2	3	1	0	3	2	1	0	1	1	1	0	0	2	0	3	0	0	0	1	0	2	0	0	0		0	0	0	0	0
DENOVO581	0	0	0	0	0	0	0	0	2	0	0	0	0	0	0	0	0	0	0	0	0	0	0	0	0	0	0	0	0	0		0	0	0	0	0
DENOVO945	0	0	0	0	0	0	1	0	0	0	0	0	0	0	0	0	0	0	0	0	0	0	0	0	0	0	0	0	0	0		17	0	2	0	8
DENOVO603	0	0	0	0	1	1	0	1	0	4	0	2	0	0	0	1	0	0	1	2	1	0	0	0	4	0	5	0	0	0		0	0	0	0	0
DENOVO1176	0	0	0	0	0	0	1	0	0	0	0	0	0	0	0	0	0	0	0	0	0	0	0	0	0	0	1	0	0	0		1	66	0	51	3
DENOVO926	0	0	0	0	1	0	0	0	0	0	0	0	0	0	0	0	0	0	0	0	0	0	0	0	0	0	0	0	0	0		0	1	4	0	1
DENOVO675	0	0	0	0	1	1	1	2	0	2	1	0	0	0	0	0	0	0	0	0	0	1	0	0	0	0	0	0	0	0		0	0	0	0	0
DENOVO205	0	0	0	0	1	1	4	3	0	1	2	4	0	0	0	0	0	0	2	0	0	2	1	0	3	0	2	1	0	0		0	0	0	0	0
DENOVO661	0	0	0	0	2	0	0	0	0	1	1	4	0	0	0	0	0	1	0	0	1	0	0	0	0	0	1	0	0	0		0	0	0	0	0
DENOVO148	1	0	0	0	7	0	4	4	3	6	0	5	0	1	2	1	2	0	1	2	3	5	2	0	2	0	7	0	0	0		1	0	0	0	0
DENOVO313	0	0	0	0	5	2	3	4	0	3	3	1	0	0	0	0	0	0	0	2	0	3	0	0	2	0	4	0	0	0		0	0	3	0	0
DENOVO112	55	18	14	60	257	126	127	248	69	377	106	330	16	34	48	48	18	20	125	182	137	138	74	36	334	85	562	5	48	40		0	0	0	0	0
DENOVO58	1	2	0	3	12	7	8	14	0	13	5	8	1	0	2	1	2	1	6	6	4	10	3	3	13	3	34	0	2	3		0	0	0	0	0
DENOVO373	0	0	0	0	0	0	0	1	1	0	0	0	0	1	0	0	0	0	0	1	0	0	0	0	0	0	1	0	2	0		0	0	0	0	0
DENOVO245	0	0	0	0	0	0	0	0	0	0	0	1	0	2	0	0	0	0	0	0	0	0	0	0	0	0	0	0	8	0		0	1	0	0	0
DENOVO2557	0	0	0	0	3	0	2	1	0	2	0	2	0	0	0	0	0	0	1	0	3	0	1	0	4	0	4	0	2	0		0	0	0	0	0
DENOVO361	0	0	0	1	2	1	0	1	0	3	2	3	0	0	0	0	0	0	1	3	0	1	0	1	0	1	5	0	1	0		0	0	0	0	0
DENOVO998	3	0	5	0	0	0	0	0	0	0	0	0	0	0	0	0	2	1	0	0	0	0	0	0	0	0	0	0	0	0		0	0	0	0	0
DENOVO541	0	0	1	0	0	0	0	0	0	0	0	0	0	0	0	0	0	0	0	0	0	0	0	0	0	0	0	0	0	0		0	0	0	2	0
DENOVO28	16	1	1	41	3	9	1	17	16	1	28	3	0	20	5	2	0	0	26	7	3	4	28	4	0	33	0	5	0	17		0	0	0	0	0
DENOVO1213	0	0	0	0	0	0	0	0	1	0	0	0	0	0	0	0	0	0	0	0	0	0	0	0	0	0	0	0	1	0		46	90	2	182	43
DENOVO21	16	7	29	0	0	0	0	0	31	7	6	54	8	98	89	9	24	16	2	0	1	0	0	2	5	8	139	0	148	3		1	0	0	5	2
DENOVO51	0	1	0	0	0	0	0	0	0	0	0	3	9	3	2	0	0	0	0	0	0	0	0	0	0	0	2	7	0	2		0	0	0	0	0
DENOVO304	0	0	0	0	0	0	0	0	0	0	0	0	0	0	0	0	0	0	0	0	0	0	0	3	0	0	0	0	0	0		0	0	0	0	1
DENOVO104	0	0	0	0	0	0	0	0	8	0	0	0	4	0	0	0	0	0	0	0	0	0	0	0	0	0	0	0	0	0		0	0	0	0	0
DENOVO919	0	0	0	0	0	0	0	0	5	0	0	0	5	0	0	0	0	0	0	0	0	0	0	0	0	0	0	0	0	0		0	0	0	0	0
DENOVO1258	0	0	1	0	0	0	0	0	0	0	0	0	0	0	0	0	0	0	0	0	0	0	1	0	0	0	0	0	0	0		0	0	0	0	0
DENOVO288	0	0	0	0	0	0	0	0	0	0	0	1	0	0	0	0	0	0	0	0	0	0	0	0	0	0	0	0	0	0		0	0	0	0	0
DENOVO549	0	0	1	0	0	0	0	0	0	0	0	0	0	0	0	0	0	0	0	0	0	0	0	0	0	0	0	0	0	0		1	1	0	3	0
DENOVO44	0	0	1	0	0	0	0	0	0	0	0	0	0	0	0	0	0	0	0	0	0	0	0	0	0	0	0	0	0	0		0	0	0	0	0
DENOVO32	0	0	4	0	6	96	7	3	40	1	5	0	2	0	0	0	1	0	5	1	3	27	5	3	0	0	0	5	0	0		1	0	0	0	0
DENOVO222	0	0	0	0	0	7	0	0	0	0	0	0	0	0	0	0	0	0	0	0	0	2	0	0	0	0	0	0	0	0		0	0	0	0	0
DENOVO257	0	0	0	0	0	0	0	0	0	0	0	0	0	0	0	0	0	0	0	0	0	0	0	0	0	0	1	0	0	0		0	0	0	1	0
DENOVO382	0	0	0	0	0	0	0	0	0	0	0	0	0	1	0	0	0	0	0	0	0	0	0	0	0	0	1	0	0	0		0	0	0	0	0
DENOVO935	0	0	0	0	0	0	0	0	0	0	0	0	0	0	0	0	0	0	0	0	0	0	0	0	0	0	1	0	0	0		0	0	0	0	0
DENOVO529	0	0	0	0	0	0	0	0	9	0	0	0	0	0	0	0	0	0	0	0	0	0	0	0	0	0	0	0	0	0		0	0	0	0	1
DENOVO528	0	1	0	0	0	0	0	0	0	0	0	0	0	0	0	0	0	0	0	0	0	0	0	0	0	0	0	0	0	0		0	0	0	1	1
DENOVO366	0	0	0	0	0	0	0	0	0	0	0	0	4	0	0	0	0	0	0	0	0	0	0	0	0	0	0	0	0	0		0	0	0	0	1
DENOVO204	0	0	0	0	0	0	0	0	0	0	0	0	0	0	0	0	0	0	2	0	0	0	0	0	0	0	0	0	0	0		0	0	0	0	0
DENOVO850	0	0	0	0	0	0	0	0	0	0	0	0	0	0	0	0	0	0	0	0	0	0	0	0	0	0	0	0	2	0		0	0	0	0	1
DENOVO397	0	0	0	1	1	0	0	0	0	0	0	0	0	0	0	0	0	0	0	2	0	0	0	0	0	0	0	0	0	0		0	0	0	0	0
DENOVO23	32	8	12	82	90	148	124	97	97	192	100	76	4	106	115	23	12	18	78	186	94	80	145	41	131	106	194	2	364	108		0	1	0	0	0
DENOVO254	1	0	0	1	1	0	3	1	3	2	0	1	0	6	4	0	0	0	0	4	1	2	2	1	1	1	0	0	3	2		0	0	0	0	0
DENOVO955	0	0	0	0	0	0	0	0	0	0	0	1	0	0	0	0	0	0	0	0	0	0	1	0	0	0	0	0	0	0		0	0	0	0	0
DENOVO2676	0	0	0	0	0	1	0	0	0	0	0	0	0	0	1	0	0	0	0	1	0	0	0	0	1	0	0	0	0	1		0	1	0	1	1
DENOVO726	0	0	0	0	0	0	0	1	0	0	0	0	0	0	0	0	0	0	1	0	0	1	0	0	0	0	0	0	2	1		0	0	0	2	0
DENOVO2719	0	0	0	0	0	0	0	0	0	0	0	0	0	0	0	0	0	0	0	1	0	0	0	0	0	0	0	0	0	0		0	0	0	0	0
DENOVO418	0	0	0	1	0	0	0	0	0	0	0	0	0	0	0	0	0	0	1	0	0	0	0	0	0	0	0	0	0	0		0	0	0	7	0
DENOVO951	0	0	0	0	0	0	0	0	1	0	0	0	0	0	0	0	1	0	0	0	0	0	0	0	0	0	0	0	0	0		0	0	0	1	0
DENOVO414	0	0	0	1	0	2	1	0	0	1	0	0	1	0	5	0	0	0	3	2	1	0	1	0	1	0	2	0	2	3		0	0	0	0	0
DENOVO782	0	0	0	1	0	1	1	0	0	1	0	0	0	0	1	0	0	0	0	1	0	0	1	3	3	0	0	0	2	0		0	0	0	0	0
DENOVO1251	0	0	0	0	0	0	0	0	0	1	1	0	0	0	0	0	0	0	0	1	0	0	0	0	1	1	0	0	0	0		0	0	0	0	0
DENOVO769	0	0	0	0	3	0	0	1	0	0	0	0	0	0	0	0	0	0	1	0	1	0	0	0	0	0	0	0	3	0		0	0	0	0	0
DENOVO950	0	0	0	0	0	0	2	0	0	1	1	0	0	0	0	0	0	0	0	1	1	0	1	0	1	0	0	0	5	0		0	1	0	0	0
DENOVO679	0	0	0	0	0	0	0	0	0	0	0	1	0	2	1	0	0	0	0	0	0	0	1	0	0	0	0	0	0	0		0	0	0	0	0
DENOVO566	0	0	0	0	0	1	0	0	0	2	1	0	0	1	0	0	0	0	0	0	0	1	0	0	1	1	0	0	1	1		0	0	0	0	0
DENOVO908	0	0	0	0	0	2	0	1	1	1	0	0	0	0	0	0	0	0	1	0	0	1	0	0	0	0	0	0	1	1		0	0	0	0	0
DENOVO694	0	0	0	0	0	3	0	0	0	2	0	1	0	0	1	0	1	0	0	0	0	0	1	1	1	0	0	0	2	1		0	0	0	0	0
DENOVO691	2	0	0	0	0	6	1	3	3	3	2	1	0	0	1	1	0	0	0	1	0	0	2	0	0	2	1	0	4	4		0	0	0	0	0
DENOVO1612	0	0	0	0	0	0	0	1	0	0	0	0	0	0	1	0	0	0	0	0	1	1	0	0	0	0	0	0	1	0		0	0	0	0	0
DENOVO657	1	0	0	1	0	0	1	0	0	1	0	0	0	2	1	0	0	0	0	1	0	0	1	0	1	0	0	0	0	1		1	0	0	1	0
DENOVO2839	0	0	0	0	0	0	0	0	0	0	0	0	0	0	0	0	0	0	0	0	0	0	3	0	0	0	0	0	1	0		0	0	0	1	0
DENOVO2746	0	0	0	0	0	0	0	1	0	1	0	0	0	0	0	0	0	0	1	1	0	0	0	0	0	0	2	0	1	0		0	0	0	0	0
DENOVO867	0	0	0	0	0	0	1	0	1	0	1	0	0	0	0	0	2	0	0	1	0	1	0	0	1	0	0	1	0	0		108	36	5	4	21
DENOVO2588	1	0	0	0	0	0	0	0	0	1	0	1	0	0	0	0	0	0	0	1	0	1	0	1	0	0	1	0	1	0		2	0	0	0	0
DENOVO215	0	0	0	0	1	4	2	0	0	1	3	1	0	2	0	0	0	0	1	0	0	1	1	1	2	0	1	0	5	1		0	0	0	0	0
DENOVO786	0	0	0	0	1	0	0	0	0	0	0	0	0	0	0	0	0	0	0	0	0	0	0	0	0	0	0	0	2	1		0	0	0	0	0
DENOVO656	0	0	0	0	0	3	0	0	0	4	1	0	0	0	0	0	0	0	0	0	0	0	1	0	1	0	0	0	1	0		0	0	0	0	0
DENOVO2280	0	0	0	0	0	0	0	0	0	0	0	0	0	0	0	0	0	0	0	0	0	0	0	0	1	0	0	0	0	0		0	0	0	0	0
DENOVO435	0	0	0	0	1	0	0	0	0	0	0	0	0	3	0	0	0	0	0	1	0	0	0	0	0	0	0	0	8	0		0	0	0	0	0
DENOVO2423	0	0	0	0	0	1	0	0	0	0	0	0	0	0	0	0	0	0	0	0	0	0	0	0	0	1	0	0	0	0		0	0	0	0	0
DENOVO961	0	0	0	0	0	1	0	0	0	0	1	0	0	0	0	0	0	0	0	1	0	0	0	1	0	0	1	0	2	0		0	0	0	0	0
DENOVO638	0	0	0	0	0	1	0	0	0	0	0	0	0	0	0	0	0	0	1	1	0	0	0	0	1	0	1	0	1	0		0	2	6	0	0
DENOVO991	1	0	1	0	0	0	1	0	2	2	0	0	0	1	0	0	0	0	1	0	1	3	0	0	0	0	1	0	1	0		0	0	0	0	0
DENOVO336	0	0	0	0	0	0	0	0	0	0	0	0	0	0	0	0	0	0	0	0	0	0	0	3	0	0	0	0	0	0		0	0	0	0	0
DENOVO181	0	1	1	0	0	0	0	0	0	0	0	0	0	0	0	0	0	0	0	0	0	0	0	3	0	0	0	0	0	0		2	108	25	0	3
DENOVO554	0	0	0	0	0	1	0	0	0	0	0	0	0	0	0	0	0	0	0	1	1	0	3	0	0	0	0	0	1	0		0	1	0	0	0
DENOVO916	0	0	0	0	0	0	0	1	0	1	0	1	0	1	0	0	0	0	0	0	0	0	0	0	3	0	0	0	0	0		0	0	0	0	0
DENOVO2622	0	0	0	0	0	0	0	0	0	0	1	0	0	0	0	0	0	0	0	0	0	0	0	0	0	0	0	0	0	0		18	62	34	6	21
DENOVO2656	0	0	0	0	0	0	0	1	1	0	0	0	0	1	2	0	0	0	0	0	0	0	0	0	0	0	0	0	0	1		0	0	0	1	0
DENOVO744	0	0	0	0	0	0	0	0	0	1	0	0	0	0	1	0	0	0	0	2	1	0	1	0	0	2	0	0	1	0		0	0	0	0	0
DENOVO759	0	0	0	1	0	0	0	0	0	1	0	0	0	0	1	0	0	0	1	0	0	0	0	0	0	0	0	0	0	1		0	0	0	0	0
DENOVO240	0	0	0	0	0	0	0	0	2	0	0	0	0	0	0	0	0	0	0	0	1	0	0	0	0	0	0	0	1	0		0	0	0	0	0
DENOVO637	0	0	0	0	0	0	0	0	0	0	0	0	0	0	1	0	0	0	0	0	0	0	0	1	0	1	4	0	2	0		0	0	0	0	0
DENOVO428	0	0	0	0	0	2	3	0	5	1	1	0	0	1	0	0	0	0	0	0	0	0	3	0	0	1	1	0	0	1		1	0	0	0	0
DENOVO569	0	0	0	0	0	0	0	0	0	0	0	0	0	0	0	0	0	0	0	1	0	0	0	0	0	0	0	0	0	0		0	0	0	0	0
DENOVO5	67	51	40	210	303	524	475	264	252	680	279	47	5	27	21	102	56	45	269	735	451	427	262	109	684	234	72	8	10	39		31	0	0	67	102
DENOVO457	1	0	0	0	0	0	0	0	0	0	0	0	0	0	0	1	0	0	0	0	0	0	0	0	1	0	0	0	0	0		0	0	0	0	1
DENOVO433	11	1	7	2	15	31	18	11	7	135	5	1	0	0	0	4	3	6	5	19	29	9	0	0	122	4	0	0	0	0		0	0	0	0	0
DENOVO2355	0	0	0	0	0	0	0	0	6	1	0	0	0	0	0	0	0	1	0	1	0	0	0	0	2	0	0	0	0	0		0	0	0	0	0
DENOVO135	2	0	1	0	1	8	6	1	0	25	2	1	0	0	0	0	0	2	1	6	3	3	0	0	16	0	0	0	0	0		0	0	0	0	0
DENOVO952	0	0	0	0	0	0	0	0	0	1	0	0	0	0	0	0	0	0	0	0	2	0	0	0	1	0	0	0	0	0		0	0	0	0	0
DENOVO2537	0	0	1	0	0	0	0	0	0	2	0	0	0	0	0	0	0	0	0	0	0	0	0	0	0	0	0	0	0	0		0	0	0	0	0
DENOVO999	0	0	0	0	0	0	0	1	0	0	0	0	0	0	0	0	0	0	0	0	0	0	0	0	1	0	0	0	0	0		0	0	0	0	0
DENOVO1917	0	0	0	0	0	0	0	0	0	3	0	0	0	0	0	0	0	0	0	0	0	0	0	0	1	0	0	0	0	0		0	0	0	0	0
DENOVO2525	0	0	0	0	1	1	0	0	0	0	0	0	0	0	0	0	0	0	0	0	0	0	0	0	0	0	0	0	0	0		0	0	0	0	0
DENOVO722	0	0	0	0	0	0	1	1	0	0	0	0	0	0	0	0	0	0	0	0	0	0	0	0	0	0	0	0	0	0		0	0	0	0	1
DENOVO287	0	0	0	0	0	0	0	0	0	0	0	0	0	0	0	0	0	0	0	0	0	0	0	3	0	0	0	0	0	0		0	0	0	0	0
DENOVO114	0	0	0	0	0	0	2	5	0	0	0	0	0	0	0	0	0	0	0	0	0	1	0	0	0	0	0	0	2	0		0	0	0	0	0
DENOVO1146	0	0	0	0	0	0	0	0	0	0	0	0	0	0	0	0	0	0	0	0	0	0	0	0	0	2	0	0	0	0		0	0	0	0	0
DENOVO231	1	0	0	0	0	0	1	0	0	0	0	0	0	0	0	0	0	0	0	0	2	0	0	0	0	0	2	15	0	0		0	0	0	0	0
DENOVO301	0	0	0	0	0	0	0	0	0	0	0	0	2	0	0	0	0	0	0	0	0	0	0	0	0	0	0	0	0	0		3	0	0	0	0
DENOVO162	0	0	0	3	0	0	0	0	0	0	0	0	0	0	0	0	0	0	0	0	0	0	0	0	0	0	0	0	0	0		263	0	1	0	3
DENOVO22	1	0	0	0	0	0	0	0	0	0	0	167	9	0	4	0	0	0	0	0	0	0	0	4	0	2	241	55	1	13		6	0	0	0	0
DENOVO484	0	0	0	0	0	0	0	0	0	0	0	6	0	0	0	0	0	0	0	0	0	0	0	0	0	0	4	0	0	0		0	0	0	0	0
DENOVO463	0	0	0	0	0	0	0	0	1	0	0	0	0	0	0	0	0	0	0	0	0	0	0	2	0	0	0	0	0	0		0	0	0	0	0
DENOVO16	1	3	2	81	8	38	17	19	68	2	112	87	31	1	46	1	1	11	20	13	26	16	18	40	6	46	139	91	11	52		2	0	0	0	0
DENOVO2774	0	0	0	0	0	0	0	0	0	0	0	0	0	1	0	0	0	0	0	0	0	0	0	0	0	0	0	0	0	0		1	0	0	0	0
DENOVO334	0	0	0	0	0	0	0	0	0	1	0	0	0	0	0	0	0	0	0	0	0	0	0	0	0	0	0	0	0	0		3	0	0	0	0
DENOVO224	1	0	0	0	0	0	0	2	0	0	0	0	0	0	0	0	0	0	0	0	0	0	0	0	0	0	0	0	0	0		0	0	0	0	0
DENOVO256	0	0	0	0	0	0	0	1	0	0	0	0	0	0	0	0	0	0	0	0	0	0	0	0	0	0	0	0	0	0		0	0	0	0	0
DENOVO620	0	0	0	0	1	0	0	0	0	0	0	0	0	0	0	0	0	0	0	0	0	0	0	0	0	0	0	0	0	0		4	0	1	2	1
DENOVO356	0	0	0	0	5	0	0	0	0	0	0	0	0	0	0	0	0	0	0	0	0	0	0	0	0	0	0	0	0	0		1	0	0	0	0
DENOVO612	0	0	0	0	1	0	0	0	0	0	0	0	0	0	0	0	0	0	0	0	0	0	0	0	0	0	0	0	0	0		493	15	754	260	706
DENOVO509	0	0	0	0	2	0	0	0	0	0	0	0	0	0	0	0	0	0	0	0	0	0	0	0	0	0	0	0	0	0		0	0	1	0	0
DENOVO889	0	0	0	0	0	0	0	0	0	0	0	0	0	0	0	0	0	0	0	0	0	0	0	0	0	1	0	0	0	0		0	0	0	0	0
DENOVO56	0	0	0	0	0	0	0	0	0	0	0	0	15	0	13	0	0	0	0	0	0	0	0	0	0	0	0	0	0	0		0	0	1	0	1
DENOVO19	39	1	1	72	58	13	14	40	0	0	47	0	0	17	42	28	0	4	85	20	33	16	35	7	0	73	0	0	160	245		5	0	0	0	0
DENOVO616	0	0	0	0	3	1	0	0	0	0	3	0	0	0	0	0	0	0	0	1	1	0	0	0	0	1	0	0	0	1		0	0	0	0	0
DENOVO904	0	0	0	0	0	0	0	0	0	0	0	0	0	0	0	0	0	0	0	0	0	0	0	0	0	1	0	0	0	0		0	0	0	0	0
DENOVO72	18	0	0	0	0	0	0	0	0	0	0	0	0	0	0	16	0	0	0	0	0	0	0	0	0	0	0	0	0	0		0	0	0	0	4
DENOVO407	0	0	0	0	0	0	0	1	0	0	0	0	0	0	0	0	0	0	0	0	0	0	0	0	0	0	0	0	0	0		0	0	0	0	0
DENOVO480	1	0	0	0	0	0	0	0	0	0	0	0	0	0	0	0	1	0	0	0	0	0	0	0	0	0	0	0	0	0		0	0	0	0	0
DENOVO299	0	0	1	0	0	0	1	0	0	0	0	0	0	0	0	0	0	0	0	0	0	1	0	0	0	0	0	0	0	0		1	0	0	0	2
DENOVO370	0	0	0	0	0	0	0	0	0	0	0	0	0	0	0	0	0	0	0	0	4	0	0	0	1	0	0	0	0	0		0	0	0	0	0
DENOVO327	0	0	0	0	1	0	0	0	0	0	0	0	0	0	0	0	0	0	0	0	0	0	0	0	5	0	0	0	0	0		0	0	2	0	0
DENOVO17	1	120	144	0	0	0	0	0	0	0	0	1	0	0	0	1	119	106	0	3	0	0	0	2	0	0	6	0	0	1		0	0	0	0	0
DENOVO69	2	1	0	0	0	0	0	0	0	0	0	0	0	0	0	56	0	1	0	0	0	0	0	0	0	0	0	0	0	0		0	0	0	0	0
DENOVO425	0	1	0	0	0	0	0	0	0	0	0	0	0	0	0	0	0	0	0	0	0	0	0	0	0	0	0	0	0	0		0	0	0	0	1
DENOVO439	0	2	0	0	0	0	0	0	0	0	0	0	0	0	0	0	9	0	0	0	0	0	0	0	0	0	0	0	0	0		0	0	0	0	0
DENOVO2786	0	0	1	0	0	0	0	0	0	0	0	0	0	0	0	0	0	0	0	0	0	0	0	0	0	0	0	0	0	0		0	0	0	0	0
DENOVO465	0	0	0	0	0	0	1	0	1	0	1	0	0	0	0	0	0	0	1	0	1	1	2	0	1	1	0	0	0	0		2	0	0	1	5
DENOVO564	0	0	0	1	0	1	0	0	0	0	0	0	0	0	0	0	0	0	1	0	0	0	0	0	0	0	0	0	0	0		0	0	0	0	0
DENOVO695	0	0	0	8	0	1	2	0	0	4	2	0	0	0	0	0	0	0	4	1	1	2	6	0	2	4	0	0	0	0		0	0	0	0	0
DENOVO4	15	0	0	1272	739	416	641	514	168	370	431	5	1	0	0	16	0	1	1130	599	1122	775	1396	69	403	608	0	2	1	8		0	0	0	0	0
DENOVO62	0	0	0	2	11	14	3	1	0	4	6	0	0	0	0	0	0	0	1	12	22	28	0	0	8	9	0	0	0	0		1	0	0	0	0
DENOVO766	0	0	0	0	1	0	0	0	0	0	0	0	0	0	0	0	0	0	0	0	1	2	0	0	0	1	0	0	0	0		0	0	0	0	0
DENOVO2741	0	0	0	2	0	0	0	0	0	0	0	0	0	0	0	0	0	0	0	0	2	1	0	0	0	1	0	0	0	0		0	0	0	0	0
DENOVO690	0	0	0	2	2	0	1	2	0	0	4	0	0	0	0	0	0	0	1	2	2	4	1	0	0	4	0	0	0	0		0	0	0	0	0
DENOVO506	0	0	0	1	2	2	0	0	0	1	0	0	0	0	0	0	0	0	3	0	2	3	2	0	1	3	0	0	0	0		0	0	0	0	0
DENOVO146	0	0	0	4	7	3	8	4	0	4	0	0	0	0	0	0	0	0	2	6	9	11	4	0	7	7	0	0	0	0		0	0	0	0	0
DENOVO331	0	0	0	0	0	0	1	0	0	0	1	0	0	0	0	0	0	0	1	0	0	0	0	0	0	0	0	0	0	0		0	0	0	0	0
DENOVO315	0	1	0	0	0	0	1	1	0	0	3	0	0	1	1	2	1	2	0	0	1	0	0	0	0	4	0	1	1	4		0	0	0	0	0
DENOVO250	1	2	0	3	0	0	0	0	2	0	0	0	1	0	2	4	2	4	2	0	1	1	0	0	0	5	0	1	1	0		0	0	0	0	0
DENOVO1	2339	1838	2077	1292	304	277	235	820	366	23	1332	78	1543	465	1504	2342	1773	1886	909	335	364	475	1098	140	68	1141	52	1601	509	1600		0	0	0	0	0
DENOVO1267	0	0	0	0	0	0	0	0	0	0	0	0	0	0	0	0	0	0	0	0	0	0	0	0	0	1	0	0	0	0		39	75	41	76	57
DENOVO2560	1	1	0	0	0	0	0	0	0	0	1	0	0	0	0	3	0	0	0	0	0	0	0	0	0	0	0	0	0	0		0	0	0	0	0
DENOVO280	0	1	1	0	0	0	0	0	0	0	0	0	0	0	0	0	0	0	0	0	0	0	0	0	0	0	0	0	0	0		0	0	0	0	0
DENOVO632	0	0	1	0	0	0	0	0	0	0	0	0	0	0	1	1	0	0	0	0	0	0	0	0	0	0	0	1	0	0		0	0	0	0	0
DENOVO546	0	0	0	0	1	0	0	0	0	0	0	0	2	0	3	1	0	0	0	0	0	0	0	0	0	0	1	2	0	1		0	0	0	0	0
DENOVO57	8	1	1	2	8	4	3	0	2	2	24	0	0	2	1	3	12	0	0	7	7	11	2	0	0	14	0	1	0	0		3	0	0	1	2
DENOVO2121	0	0	0	0	0	0	0	0	0	0	1	0	0	0	0	0	0	0	0	0	0	0	0	0	0	0	0	0	0	0		0	0	0	0	0
DENOVO243	0	0	0	2	0	0	0	0	0	0	0	0	0	0	0	0	0	0	0	0	0	0	0	0	0	0	0	0	0	0		0	0	0	0	0
DENOVO67	9	0	0	0	0	0	0	0	0	0	0	4	0	0	0	17	0	0	0	0	0	0	0	0	0	0	0	0	0	0		0	0	0	0	0
DENOVO505	0	1	0	0	0	0	0	0	0	0	0	0	0	0	0	0	0	0	0	0	0	0	0	0	0	0	0	0	0	0		19	0	1	9	16
DENOVO662	4	0	0	0	0	0	0	0	0	0	0	0	0	0	0	0	0	0	0	0	0	0	0	0	0	0	0	0	0	0		0	0	1	0	0
DENOVO65	0	0	0	0	0	0	0	0	0	0	0	0	0	2	0	3	0	0	0	0	0	0	0	0	0	0	0	0	0	9		0	0	0	0	0
DENOVO310	0	0	0	0	0	0	0	0	0	0	0	0	0	0	0	0	0	0	0	0	0	0	0	2	0	0	0	0	0	0		0	0	0	0	0
DENOVO534	0	0	0	0	1	0	0	0	0	3	0	0	0	0	0	0	0	0	0	0	0	0	0	0	0	0	0	0	0	0		0	0	0	4	0
DENOVO49	0	0	0	0	0	0	0	0	0	3	0	0	14	1	33	0	0	0	0	0	0	0	0	5	1	2	0	0	0	2		0	0	0	1	0
DENOVO110	0	0	0	0	0	0	0	0	0	5	0	0	22	0	0	0	0	0	0	0	0	0	0	0	2	0	0	0	0	0		0	0	0	0	0
DENOVO989	0	0	0	0	0	0	0	0	0	0	0	0	0	0	0	0	0	0	0	0	0	0	16	0	0	0	0	0	0	0		0	0	0	1	0
DENOVO253	0	0	0	0	0	0	0	0	0	0	0	0	0	0	0	0	0	0	0	1	0	0	0	0	1	0	0	0	0	0		0	0	0	1	0
DENOVO715	0	0	0	0	0	0	0	0	0	1	0	0	0	0	0	0	0	0	0	0	0	0	0	0	0	0	0	0	0	6		0	0	3	0	0
DENOVO191	0	0	0	0	0	0	0	0	0	0	0	0	0	0	0	0	0	0	2	0	0	0	7	0	0	0	0	0	0	0		0	0	1	0	0
DENOVO100	0	0	0	0	2	14	3	0	0	0	0	0	0	0	0	0	0	0	0	0	0	22	0	0	0	0	0	0	0	0		234	124	923	129	139
DENOVO817	0	0	0	0	0	0	0	0	1	0	0	0	0	0	0	0	0	0	0	0	0	0	0	0	0	0	0	0	0	0		0	0	0	0	0
DENOVO37	0	0	0	19	3	33	4	0	29	0	11	0	2	0	1	2	0	0	5	0	9	26	10	8	2	4	2	0	6	8		0	0	0	0	0
DENOVO937	0	0	0	0	0	1	0	0	0	0	7	0	0	0	0	0	0	0	0	0	0	1	0	0	0	0	0	0	0	0		0	0	0	0	0
DENOVO645	0	0	0	0	0	0	0	0	0	0	0	0	0	0	0	0	0	0	0	0	0	43	0	0	0	0	0	0	0	0		0	1	0	0	0
DENOVO441	0	0	0	0	0	0	0	0	0	0	0	0	0	0	0	0	0	0	0	0	0	9	0	0	0	0	0	0	0	0		3	0	0	0	0
DENOVO63	0	0	0	0	0	5	0	3	10	0	14	0	0	0	0	0	0	0	1	0	1	8	0	3	0	4	0	0	0	0		5	1	0	0	0
DENOVO208	0	3	0	0	0	0	0	5	0	0	0	0	0	0	0	0	0	0	0	0	0	0	0	0	0	0	0	0	0	0		16	1	0	0	0
DENOVO179	0	0	0	0	1	0	0	1	0	0	4	0	0	0	0	0	0	0	0	0	0	5	6	0	0	0	0	0	0	0		0	0	0	0	0
DENOVO372	0	0	0	0	0	0	0	0	1	0	0	0	2	0	0	0	0	0	0	0	0	0	0	0	0	0	0	0	0	0		0	0	0	0	0
DENOVO753	0	0	0	0	0	0	0	0	0	0	0	1	0	0	0	0	0	0	0	0	0	0	0	0	0	0	0	0	0	0		0	1	0	0	0
DENOVO1310	0	0	0	0	0	0	0	0	0	0	0	0	1	0	0	0	0	0	0	0	0	0	0	0	0	0	0	0	0	0		0	0	0	0	0
DENOVO271	1	0	0	5	1	0	1	2	0	1	10	6	0	2	4	4	1	0	4	1	0	0	0	0	1	6	0	0	0	0		0	0	0	0	0
DENOVO558	0	0	0	0	0	0	0	0	0	0	0	1	0	0	0	0	0	0	0	0	0	0	0	0	0	0	0	0	0	0		0	0	0	0	0
DENOVO963	0	0	0	0	0	0	0	0	0	0	0	2	0	0	0	0	0	0	0	0	0	0	0	0	0	0	0	0	0	0		0	0	0	0	0
DENOVO672	1	0	0	0	0	0	0	0	0	0	0	0	0	0	0	0	0	0	0	0	0	0	0	0	0	0	0	0	0	0		0	0	0	0	0
DENOVO922	0	0	0	0	0	0	0	0	0	0	0	0	0	1	0	0	0	0	0	0	0	0	0	0	0	0	0	0	0	0		0	0	7	1	0
DENOVO268	0	0	0	0	0	0	0	0	0	0	0	0	5	0	0	0	0	0	0	0	0	0	0	0	0	0	0	0	0	0		0	0	0	0	0
DENOVO226	0	0	0	0	0	0	0	0	0	1	0	0	11	0	2	0	0	0	0	0	0	0	0	0	0	0	0	0	0	0		0	0	0	0	0
DENOVO907	0	1	0	0	0	0	0	0	0	0	0	0	0	0	0	0	0	0	0	0	0	0	0	0	0	0	0	0	0	0		0	0	0	0	0
DENOVO398	0	0	0	0	0	0	0	0	0	0	0	1	0	0	1	0	0	0	0	0	0	0	0	0	0	0	0	0	0	0		0	0	0	0	0
DENOVO8	94	95	82	3	6	1	3	89	53	0	35	204	42	370	80	86	81	101	32	0	10	4	9	31	0	69	172	108	166	137		0	0	0	0	0
DENOVO997	0	0	0	0	0	0	0	0	0	0	0	0	0	2	0	0	0	0	0	0	0	0	0	0	0	0	0	0	1	0		0	0	0	0	0
DENOVO556	0	0	0	1	0	1	0	0	0	0	0	0	0	0	0	0	2	1	1	0	0	1	0	0	0	0	0	0	0	0		1	0	0	0	0
DENOVO79	1	0	0	0	1	3	0	8	1	0	0	0	0	1	1	0	0	3	1	0	0	0	1	0	0	0	0	0	0	0		1	0	0	0	0
DENOVO419	0	4	1	1	0	0	0	0	0	0	0	0	0	1	0	1	2	2	0	0	0	0	0	0	0	0	0	0	0	0		1	0	0	0	0
DENOVO27	12	40	31	0	4	2	0	1	1	1	4	0	0	35	4	13	33	25	3	3	3	2	0	0	0	12	0	0	2	4		61	0	0	0	0
DENOVO1361	0	1	0	0	0	0	0	0	0	0	0	0	0	0	0	0	1	0	1	0	0	0	0	0	0	0	0	0	0	0		0	0	0	0	0
DENOVO1888	0	1	2	0	0	0	1	0	0	0	0	0	0	0	0	1	0	0	0	0	0	0	0	0	0	0	0	0	0	0		0	0	0	0	0
DENOVO1005	0	0	1	1	0	0	0	0	1	0	0	0	0	0	0	1	1	0	0	0	0	0	0	0	0	0	0	0	0	0		0	0	0	0	0
DENOVO184	46	217	170	23	11	7	8	11	3	4	10	0	0	86	26	45	192	171	28	10	14	19	7	0	7	54	0	1	13	44		0	0	0	0	0
DENOVO390	0	2	3	0	0	0	0	0	0	0	0	0	0	1	1	0	4	0	3	0	0	0	0	0	0	0	0	3	0	1		0	0	0	0	0
DENOVO755	0	2	0	0	0	0	0	0	0	0	0	0	0	0	0	1	0	0	0	1	0	0	0	0	0	0	0	0	0	0		2	0	0	0	0
DENOVO141	0	0	0	0	0	0	0	5	0	0	0	0	0	0	0	0	1	1	0	0	2	0	4	0	1	0	0	0	0	0		0	0	0	0	0
DENOVO699	0	0	3	8	1	0	0	1	8	0	0	4	0	19	5	3	2	1	0	0	0	0	0	9	1	0	0	0	6	0		0	0	0	0	0
DENOVO502	0	0	0	0	0	0	0	0	0	0	0	0	0	9	0	0	0	0	0	0	0	0	0	0	0	0	0	0	0	0		0	0	0	0	3
DENOVO343	1	0	0	1	1	0	0	0	0	0	0	0	0	0	0	0	0	0	0	0	0	0	0	0	2	0	0	0	0	0		0	0	0	0	0
DENOVO2687	0	0	0	0	0	0	0	0	0	0	0	2	0	0	0	0	0	0	0	0	0	0	0	0	0	0	1	0	0	0		3	0	0	0	0
DENOVO514	0	1	0	1	0	0	0	1	1	0	0	0	0	0	1	0	0	0	0	0	0	0	1	0	0	0	0	0	0	0		0	0	0	0	0
DENOVO371	0	0	0	0	0	0	0	0	0	0	0	1	0	7	0	0	0	0	0	0	0	0	0	0	0	0	0	0	1	0		0	0	0	0	0
DENOVO443	0	0	0	0	0	0	0	0	0	0	0	0	0	0	0	0	0	2	0	0	0	0	0	0	0	0	0	0	0	0		0	0	0	0	0
DENOVO464	0	0	1	0	0	0	0	0	0	0	0	0	1	0	0	0	0	0	0	0	0	0	0	0	0	0	0	0	0	0		0	0	0	0	0
DENOVO634	3	3	3	2	0	0	0	3	1	0	1	2	1	2	0	0	5	0	0	1	0	2	0	1	0	1	1	4	0	1		0	0	0	0	0
DENOVO82	0	9	7	1	0	1	1	0	6	0	0	1	2	5	1	0	6	8	1	0	0	0	0	2	0	0	0	1	0	1		0	0	0	0	0
DENOVO3	454	1566	1280	365	74	82	81	378	782	2	520	1123	1439	1206	304	455	1634	1572	325	92	116	63	283	320	10	511	242	2149	296	300		0	0	0	0	0
DENOVO2657	0	0	0	0	0	0	0	0	0	0	0	0	0	0	0	0	0	0	0	0	0	0	0	0	0	0	0	1	0	0		10	2	12	12	4
DENOVO1834	0	0	0	0	0	0	0	0	0	0	0	0	0	0	0	0	0	0	0	0	0	0	0	0	0	0	0	1	0	0		3	0	0	0	0
DENOVO996	0	0	0	0	0	0	0	0	0	0	1	0	0	0	0	0	0	0	0	0	0	0	0	0	0	0	0	0	0	0		0	0	0	0	0
DENOVO194	0	0	0	0	0	0	0	0	0	0	13	0	0	0	0	0	0	0	0	0	0	0	0	0	0	0	0	0	0	0		0	0	0	0	0
DENOVO90	0	0	0	0	1	0	0	0	14	2	0	0	0	0	0	0	0	0	1	5	3	0	0	0	0	0	0	0	0	0		9	8	26	7	8
DENOVO91	0	0	0	6	0	2	0	0	7	0	0	0	2	0	0	0	0	0	1	1	1	0	0	4	0	0	1	0	0	0		0	0	0	0	0
DENOVO33	2	1	0	6	7	22	15	9	27	29	0	0	0	4	0	4	0	1	16	21	28	16	12	0	15	13	0	0	0	1		0	0	0	1	0
DENOVO31	8	3	4	11	4	7	11	6	7	10	19	1	0	3	0	1	5	1	29	13	12	14	29	3	6	5	1	0	0	0		0	0	0	0	0
DENOVO39	1	0	0	4	1	7	3	21	0	0	0	1	0	2	0	2	0	0	9	10	5	11	17	5	3	32	2	0	0	0		0	0	0	0	0
DENOVO354	0	0	0	0	0	0	0	0	0	0	0	0	1	0	0	0	1	0	0	0	0	0	0	0	0	0	0	0	0	0		2	0	0	0	0
DENOVO714	0	0	0	0	0	0	0	0	0	0	0	0	0	0	0	0	0	0	0	0	0	0	0	0	0	0	2	0	0	0		0	0	0	0	0
DENOVO285	0	0	0	0	0	0	0	0	0	0	0	0	0	0	1	0	0	0	0	0	0	0	0	0	0	0	0	0	0	0		0	0	0	0	0
DENOVO161	0	0	0	0	0	0	0	0	0	0	0	0	2	0	0	0	0	0	0	0	0	0	0	0	0	0	1	0	0	0		10	0	0	3	0
DENOVO153	2	0	0	0	0	0	0	3	0	0	0	0	0	0	0	0	0	0	2	0	0	0	0	0	0	0	0	0	0	0		0	0	0	5	0
DENOVO1922	0	0	0	0	0	0	0	0	0	0	0	0	0	0	0	0	0	0	0	0	0	1	0	0	0	0	0	0	0	0		3	0	0	0	0
DENOVO451	0	0	0	0	0	0	0	0	0	0	0	0	3	0	0	0	0	0	0	0	0	0	0	0	0	0	0	0	0	0		0	0	0	1	0
DENOVO61	1	0	0	0	0	0	0	0	5	3	0	0	0	0	9	0	0	0	0	0	1	3	0	7	0	0	0	10	3	0		1	0	0	0	0
DENOVO995	0	0	0	0	0	0	0	0	0	0	0	0	0	0	0	0	0	0	0	0	0	0	4	0	0	0	0	0	0	0		0	0	0	0	0
DENOVO171	0	0	0	0	0	0	0	0	0	0	0	0	0	0	8	0	0	0	0	1	0	0	0	0	0	0	0	0	0	0		0	0	0	0	0
DENOVO2702	0	0	0	3	0	0	0	0	0	0	0	0	0	0	0	0	0	0	0	0	0	0	0	0	0	0	0	0	0	0		0	0	0	0	0
DENOVO172	2	0	0	0	0	0	0	0	0	0	0	0	0	0	0	2	0	0	0	0	0	0	3	0	0	0	0	0	0	0		0	0	0	0	0
DENOVO163	1	5	0	0	0	0	0	0	0	0	0	0	0	0	0	0	1	2	0	0	0	0	0	0	0	0	0	0	0	0		0	0	0	0	0
DENOVO684	0	0	0	0	0	0	0	0	0	0	0	0	0	0	0	0	0	0	0	0	0	0	0	0	0	8	0	0	0	0		1	0	0	0	0
DENOVO731	0	0	1	0	0	0	0	0	0	0	0	0	0	0	0	0	0	0	0	0	0	0	0	0	0	0	0	0	0	0		0	0	0	0	0
DENOVO458	0	0	0	0	0	0	0	0	0	0	0	0	0	0	0	0	0	0	3	0	0	0	0	0	0	0	2	0	0	0		0	0	0	0	0
DENOVO969	0	0	0	0	1	0	1	0	1	0	0	0	0	0	0	0	0	0	1	0	0	3	1	0	1	1	0	0	0	0		0	0	0	0	0
DENOVO182	0	0	0	1	4	9	1	0	0	6	1	0	0	0	0	0	0	0	0	0	9	8	0	0	13	3	0	0	0	0		0	0	0	0	0
DENOVO10	1	0	0	119	366	189	240	112	56	154	114	4	0	1	0	2	0	2	148	253	357	187	140	13	518	145	1	0	0	0		0	0	0	0	0
DENOVO749	0	0	0	0	0	0	0	0	0	1	0	0	0	0	0	0	0	0	0	0	1	0	1	0	0	0	0	0	0	0		0	0	0	0	0
DENOVO116	0	0	0	0	0	1	0	5	4	0	0	0	0	0	0	0	0	0	0	0	0	2	0	0	0	0	0	0	0	0		0	0	0	0	0
DENOVO409	0	0	0	0	0	0	0	0	0	0	0	0	0	0	0	0	0	1	0	0	0	0	0	0	0	0	0	0	0	0		0	0	0	0	0
DENOVO264	0	0	0	0	0	0	0	0	0	0	0	0	0	0	1	0	0	0	0	0	0	0	0	0	0	0	0	0	0	0		0	0	0	0	0
DENOVO64	0	0	1	0	2	3	0	0	0	0	12	0	0	0	0	0	0	2	0	0	0	0	0	0	0	0	0	0	0	0		0	0	0	0	0
DENOVO134	1	0	0	0	0	0	0	0	0	0	0	0	0	0	0	0	0	0	0	0	0	0	0	0	0	0	0	0	0	0		0	0	0	0	0
DENOVO348	0	0	0	0	0	0	0	0	0	0	0	0	0	0	0	0	0	0	0	0	0	0	0	0	0	9	0	0	0	0		0	0	0	0	0
DENOVO573	0	0	0	0	0	0	0	3	0	0	0	0	0	0	0	0	0	0	0	0	0	0	0	0	0	0	0	0	0	0		0	0	0	0	0
DENOVO454	0	0	0	0	0	0	0	0	7	0	0	0	1	0	0	0	0	0	0	0	0	0	0	0	0	0	0	0	0	0		0	0	0	0	0
DENOVO150	0	0	0	0	0	0	0	0	0	0	1	0	0	0	0	0	0	0	0	0	0	0	0	0	0	0	0	0	0	8		0	0	0	0	0
DENOVO1188	0	0	0	0	0	0	0	0	0	0	0	0	0	0	0	0	0	0	0	0	0	0	2	0	0	0	0	0	0	0		0	0	0	0	0
DENOVO84	0	0	0	0	0	0	0	2	5	0	5	0	0	1	0	0	0	0	0	0	0	0	0	3	0	2	0	0	0	0		0	0	0	0	0
DENOVO538	0	0	0	0	0	0	0	0	0	0	0	0	0	0	0	0	0	0	0	0	0	0	5	0	0	0	0	0	0	0		0	4	0	0	0
DENOVO228	0	0	0	0	0	0	0	1	0	0	0	0	0	0	0	0	0	0	0	0	0	1	0	0	0	0	0	0	0	0		0	0	0	0	0
DENOVO359	0	0	0	0	0	0	0	0	0	0	0	0	0	0	0	0	0	0	0	1	0	0	0	0	0	0	0	0	0	0		0	0	1	0	0
DENOVO274	0	0	0	0	0	0	0	0	0	0	6	0	0	0	0	0	0	0	0	0	0	0	0	0	0	0	0	0	0	0		0	0	0	0	0
DENOVO415	0	0	1	0	0	0	0	0	0	0	0	0	0	0	0	0	0	0	0	0	0	0	0	0	0	0	0	0	0	0		0	0	0	0	0
DENOVO974	0	0	0	0	0	0	0	0	0	0	0	0	0	0	0	0	0	0	0	0	0	1	0	0	0	0	0	0	0	0		0	0	0	0	0
DENOVO542	0	0	0	0	1	0	0	0	0	0	0	0	0	0	0	0	0	0	0	0	0	0	0	0	0	0	0	0	0	0		0	0	0	0	0
DENOVO350	0	0	0	0	0	4	0	0	0	0	0	0	0	0	0	0	0	0	0	0	0	0	0	0	0	0	0	0	0	0		0	0	0	0	0
DENOVO307	0	0	0	0	0	0	0	0	0	0	0	0	0	0	0	0	0	0	0	0	0	0	0	0	0	0	1	0	0	0		0	0	0	1	0
DENOVO994	0	0	0	0	0	0	0	0	0	0	0	0	0	0	0	0	0	0	0	0	0	0	2	0	0	0	0	0	0	0		0	0	0	0	0
DENOVO25	2	3	0	21	6	12	7	13	14	7	50	1	43	5	8	0	0	3	2	3	10	6	14	26	6	19	3	29	28	6		0	0	0	0	0
DENOVO2834	0	0	0	0	0	0	1	0	0	0	0	0	0	0	0	0	0	0	0	0	0	0	0	0	0	0	0	0	0	0		0	0	0	0	0
DENOVO41	0	0	1	13	3	0	8	1	2	5	17	2	1	2	11	1	0	0	10	9	5	2	0	5	0	11	0	0	0	0		0	0	0	0	0
DENOVO217	0	1	0	0	0	0	0	1	0	0	0	0	0	2	0	0	0	0	0	0	0	0	0	0	0	0	0	0	1	0		0	0	0	0	1
DENOVO14	1	2	1	54	6	25	8	30	148	4	129	7	20	13	52	0	3	2	19	7	9	13	47	94	11	13	18	47	19	18		0	0	0	0	0
DENOVO470	0	0	0	0	0	0	0	0	0	0	1	0	0	0	0	0	0	0	0	0	0	0	0	0	0	0	0	0	0	0		0	0	0	0	0
DENOVO2737	0	0	0	0	0	0	0	0	0	0	0	0	0	0	0	0	0	0	1	0	0	1	2	0	0	0	0	0	0	0		0	0	0	0	0
DENOVO2543	0	0	0	0	0	1	0	0	0	0	0	0	0	0	0	0	0	0	0	0	0	0	0	0	0	0	0	0	0	0		22	2	2	0	0
DENOVO60	0	0	0	0	0	0	0	0	8	0	0	0	0	0	0	0	0	0	0	0	0	0	0	0	0	0	0	0	2	0		0	1	0	0	0
DENOVO1850	0	0	0	0	0	0	0	0	3	0	0	0	0	0	0	0	0	0	0	0	0	1	1	0	0	0	0	0	0	0		0	0	0	0	0
DENOVO2490	0	0	0	0	0	1	0	0	0	0	0	0	0	0	0	0	0	0	0	0	0	1	0	0	0	0	0	0	0	0		0	0	0	0	0
DENOVO557	0	1	0	0	0	2	0	0	1	0	4	0	0	0	0	0	0	0	0	0	0	2	0	0	0	2	0	0	0	0		0	0	0	0	0
DENOVO723	0	0	0	0	0	3	0	0	0	0	0	0	0	0	0	0	0	0	0	0	0	2	0	0	0	0	0	0	0	0		0	0	0	0	0
DENOVO777	0	0	0	1	0	0	2	0	0	0	0	0	0	0	0	0	0	0	0	0	0	1	0	0	0	0	0	0	0	0		0	0	0	0	0
DENOVO102	0	1	1	24	32	119	16	5	9	0	21	0	4	9	0	0	0	1	6	6	4	109	46	6	0	27	0	0	3	0		0	0	0	0	0
DENOVO438	0	0	0	0	0	0	0	0	2	0	0	0	0	0	0	0	0	0	0	0	0	0	0	0	0	0	0	0	8	0		0	0	0	0	0
DENOVO68	0	1	0	0	0	3	0	2	8	0	0	1	1	0	0	0	1	1	0	0	0	0	0	7	0	8	1	0	0	0		0	0	0	0	0
DENOVO392	0	0	1	0	0	0	0	0	0	0	0	0	0	0	0	0	0	0	0	0	0	0	0	0	0	0	0	0	0	0		0	0	0	0	0
DENOVO1186	0	0	0	0	0	2	0	0	0	0	0	0	0	0	0	0	0	0	1	0	0	0	0	0	0	0	0	0	0	0		0	0	0	0	0
DENOVO101	0	0	0	3	0	0	0	0	6	0	0	0	0	0	0	0	0	0	0	0	0	1	1	0	0	0	0	0	2	0		0	0	0	0	0
DENOVO491	0	0	0	0	0	4	0	0	4	0	0	0	0	0	0	0	0	0	0	0	3	0	6	0	0	4	0	0	0	0		0	0	0	0	0
DENOVO98	0	0	0	0	2	9	6	0	0	0	0	0	0	5	0	0	0	0	0	0	0	15	0	0	0	0	0	0	0	0		9	0	0	0	0
DENOVO265	0	0	0	0	0	7	0	0	0	0	0	0	0	0	0	0	0	0	0	0	0	0	0	0	0	0	0	0	0	0		0	0	0	0	0
DENOVO209	0	0	0	0	0	0	0	0	0	0	0	0	0	0	2	0	0	0	0	0	0	0	0	0	0	0	0	0	0	0		0	0	0	0	0
DENOVO412	0	0	0	0	0	1	0	0	0	0	0	0	0	0	0	0	0	0	0	0	0	0	0	0	0	0	0	0	0	0		0	0	0	0	0
DENOVO761	0	0	0	0	0	0	0	0	0	0	0	0	0	0	0	0	0	0	0	0	0	0	2	0	0	0	0	0	0	0		0	0	0	0	0
DENOVO75	9	0	0	0	0	0	0	4	4	0	14	1	0	1	0	7	0	0	0	0	0	0	0	0	0	3	0	0	0	0		0	0	0	0	0
DENOVO230	0	0	0	0	0	0	0	0	0	0	0	0	0	0	0	0	0	0	0	0	0	0	0	2	0	0	0	0	0	0		0	0	0	0	0
DENOVO291	0	0	0	0	0	0	0	0	0	0	0	0	0	0	0	0	0	0	0	0	0	0	0	1	0	0	0	0	0	0		0	0	0	0	0
DENOVO115	0	0	0	0	0	0	0	0	0	0	0	1	0	0	0	0	0	0	0	0	0	0	0	0	0	3	0	0	0	0		0	0	0	0	0
DENOVO239	0	0	0	0	0	0	0	0	0	0	0	0	7	0	0	0	0	0	0	0	0	0	0	0	0	0	0	0	0	0		0	0	0	0	0
DENOVO697	0	0	0	0	0	0	0	0	0	0	0	0	0	0	0	0	0	0	0	0	0	0	6	0	0	0	0	0	0	0		0	0	0	0	0
DENOVO346	0	0	0	0	1	0	0	0	0	0	0	0	5	0	0	0	0	0	0	0	0	0	0	0	0	0	0	0	0	0		0	0	0	0	0
DENOVO279	0	0	0	0	0	0	0	2	0	0	0	0	0	0	0	0	0	0	0	0	0	0	0	0	0	0	0	0	0	0		0	0	0	0	0
DENOVO1664	0	0	0	0	0	0	0	0	0	0	0	0	1	0	0	0	0	0	0	0	0	0	0	0	0	0	0	0	0	0		0	0	0	0	0
DENOVO416	0	0	0	0	0	0	0	0	0	1	0	0	0	0	0	0	0	0	0	0	0	0	0	0	0	0	0	0	0	0		0	0	0	0	1
DENOVO219	0	0	0	0	0	0	0	0	0	6	0	0	0	0	0	0	0	0	0	0	0	2	0	0	2	0	0	0	0	0		0	0	0	0	0
DENOVO95	0	0	0	2	0	2	1	0	3	0	0	0	1	2	0	0	0	0	6	0	0	0	1	2	0	0	0	0	0	0		0	0	0	0	0
DENOVO117	0	0	0	0	0	0	0	14	0	0	0	0	0	0	0	0	0	0	0	0	0	0	0	0	0	0	0	0	0	0		0	0	0	0	0
DENOVO453	0	0	0	0	0	0	0	0	0	0	0	0	2	0	0	0	0	0	0	0	0	0	0	0	0	0	0	0	0	0		0	0	0	0	0
DENOVO709	0	1	0	0	0	0	0	0	0	0	0	0	0	0	0	0	0	0	0	0	0	0	0	0	0	0	0	0	0	0		1	2	0	0	0
DENOVO199	0	0	0	0	0	0	0	0	0	0	0	0	0	0	0	0	0	0	0	0	0	0	0	11	0	0	0	0	0	0		0	0	0	0	0
DENOVO263	0	0	0	0	0	0	0	0	0	0	0	0	0	0	0	0	0	0	0	0	0	0	0	2	0	0	3	0	0	0		0	0	0	0	0
DENOVO92	1	0	0	0	0	0	0	0	0	0	0	0	0	0	0	1	0	0	0	0	0	0	0	0	0	0	0	0	0	0		0	0	0	0	0
DENOVO422	0	0	0	0	0	0	0	0	0	0	0	0	0	0	0	0	0	0	0	0	0	0	0	0	0	0	0	4	0	0		0	0	0	0	0
DENOVO214	0	0	0	0	1	0	0	0	0	0	0	0	0	0	0	0	0	0	0	0	0	0	0	7	0	0	0	0	2	0		0	0	0	0	0
DENOVO158	0	0	0	0	0	0	0	0	13	0	0	0	0	0	0	0	0	0	0	0	0	0	0	0	0	0	0	0	0	0		0	0	0	0	0
DENOVO156	0	0	0	0	0	0	0	0	0	0	0	0	2	0	4	0	0	0	0	0	0	0	0	0	0	0	0	0	1	0		0	4	0	0	0
DENOVO625	0	0	0	0	0	0	0	0	0	0	0	0	1	0	0	0	0	0	0	0	0	0	0	0	0	0	0	0	0	0		0	0	0	0	0
DENOVO298	0	0	0	0	0	0	0	0	0	0	0	0	4	0	0	0	0	0	0	0	0	0	0	1	0	0	0	0	0	0		0	0	0	0	0
DENOVO109	0	0	0	0	0	0	0	0	0	0	0	0	6	2	5	0	0	0	0	0	0	0	0	0	0	0	0	0	4	0		0	0	0	0	0
DENOVO543	0	0	0	0	0	0	0	0	0	0	0	0	0	0	1	0	0	0	0	0	0	0	0	0	0	0	0	0	0	0		7	0	0	0	2
DENOVO388	0	0	0	0	0	0	0	0	0	0	0	0	0	0	1	0	0	0	0	0	0	0	0	0	0	0	0	0	0	0		4	0	0	0	0
DENOVO177	0	0	0	9	0	0	0	0	0	0	0	0	0	0	0	0	0	0	0	0	0	0	0	0	0	0	0	0	0	0		0	0	0	0	0
DENOVO81	0	0	0	0	0	0	0	0	0	0	0	0	0	0	0	0	0	0	0	0	0	0	0	26	0	0	0	0	0	0		0	0	0	0	0
DENOVO241	0	0	0	0	0	0	0	0	0	0	0	0	0	0	0	0	0	0	0	0	0	0	0	9	0	0	0	0	0	0		0	0	0	0	0
DENOVO308	0	0	0	0	0	0	0	0	0	0	0	0	0	0	0	0	0	0	0	2	0	0	0	0	0	0	0	0	0	0		0	0	0	0	0
DENOVO1035	0	0	0	0	0	0	0	0	0	0	0	0	0	0	0	0	0	0	0	0	0	0	0	0	0	0	0	0	0	3		0	0	0	0	0
DENOVO259	0	0	1	0	0	0	0	0	0	0	0	1	0	0	0	0	0	0	0	0	0	0	1	0	0	0	0	0	0	0		7	18	13	11	9
DENOVO170	0	0	0	0	0	0	3	0	0	0	0	0	3	0	0	0	0	0	0	0	0	0	0	1	0	0	0	0	0	0		0	0	0	0	0
DENOVO323	0	0	0	0	0	0	0	0	0	0	0	0	0	0	0	0	0	0	0	0	0	0	0	1	0	0	0	0	0	0		0	1	0	0	0
DENOVO210	0	1	0	4	0	0	0	0	4	0	0	0	3	1	0	0	1	0	0	0	0	0	3	5	0	0	0	0	0	0		0	1	0	0	0
DENOVO849	0	0	0	0	0	0	0	0	0	0	0	0	0	0	0	0	0	0	0	1	1	0	0	0	0	0	0	0	0	0		1	0	0	0	0
DENOVO18	5	0	0	42	77	77	64	33	6	76	19	4	1	9	4	11	0	0	26	51	47	61	29	36	59	35	10	10	0	0		0	0	0	0	0
DENOVO149	0	0	0	1	0	0	0	0	0	0	0	0	0	0	4	0	0	0	0	0	0	0	0	0	0	0	2	0	0	0		0	0	0	0	0
DENOVO580	1	0	0	0	0	0	0	0	0	0	0	0	0	0	0	0	0	0	0	0	0	0	0	0	0	0	0	0	0	0		0	0	0	1	0
DENOVO319	0	0	0	0	0	0	0	0	0	0	0	0	0	0	0	0	0	0	0	0	0	0	0	3	1	0	0	0	0	0		0	0	0	0	0
DENOVO349	0	0	3	1	1	0	0	0	8	0	0	0	0	3	0	0	0	0	0	1	0	0	0	0	2	0	0	0	0	2		0	0	0	0	0
DENOVO806	0	0	0	0	0	0	0	0	0	0	0	0	0	0	0	0	0	0	0	0	0	0	0	2	3	0	0	0	0	0		0	0	1	0	0
DENOVO1897	0	0	0	0	0	0	0	0	1	0	0	0	0	0	0	0	0	0	0	0	0	0	0	0	0	0	0	0	0	0		0	0	0	0	0
DENOVO289	0	0	0	0	0	0	0	0	0	0	0	0	0	0	3	0	0	0	0	0	0	0	0	0	0	0	0	0	0	0		0	0	0	0	0
DENOVO495	0	0	0	0	0	0	0	0	0	0	0	0	0	0	0	0	0	0	2	0	0	0	0	0	0	0	0	0	0	0		0	0	0	0	0
DENOVO317	0	0	0	0	0	0	0	0	0	0	3	0	0	0	0	0	0	0	0	0	0	0	0	0	0	0	0	0	0	0		0	0	0	0	0
DENOVO567	0	0	0	0	0	0	0	0	0	0	0	0	0	4	0	0	0	0	0	0	0	0	0	0	0	0	0	0	0	0		0	0	0	2	0
DENOVO238	0	0	0	0	0	0	0	1	0	0	0	0	0	0	0	0	0	0	0	0	0	0	0	0	0	0	0	0	0	0		9	0	0	15	15
DENOVO490	0	0	0	0	0	0	0	0	0	0	0	0	0	0	2	0	0	0	0	0	0	0	0	0	0	0	0	0	0	0		0	0	0	0	0
DENOVO244	0	0	0	0	0	0	0	0	0	0	0	0	0	0	0	0	0	0	9	0	0	0	0	0	0	0	0	0	0	0		0	0	0	0	0
DENOVO932	0	0	0	0	0	0	0	0	0	0	0	0	0	0	0	0	0	0	0	0	0	0	0	0	2	0	0	0	0	0		0	2	0	0	0
DENOVO103	0	0	0	0	0	2	0	4	0	0	10	0	0	0	0	0	0	0	3	0	0	0	0	0	0	0	0	0	0	0		0	0	0	0	0
DENOVO54	0	0	0	6	0	0	0	0	0	0	0	0	0	0	16	0	0	0	1	0	0	0	0	0	0	1	0	0	0	0		0	0	0	0	0
DENOVO248	0	0	0	0	0	0	0	0	0	0	0	0	0	0	0	0	0	0	0	0	0	0	0	3	0	0	0	0	0	0		0	0	1	0	0
DENOVO178	0	0	0	0	0	0	0	0	0	0	0	0	0	0	0	0	0	0	0	2	0	0	0	0	0	0	0	0	0	0		0	1	0	0	0
DENOVO1832	0	0	0	0	0	0	0	0	0	0	0	0	0	0	0	0	0	0	0	0	0	0	0	1	0	0	0	0	0	0		0	1	0	0	1
DENOVO2805	0	0	0	0	0	1	0	0	0	0	0	0	0	0	0	0	0	0	0	0	0	0	0	0	0	0	0	0	0	0		0	2	0	0	0
DENOVO35	2	0	0	5	23	12	23	3	0	19	9	0	0	6	0	0	0	0	7	14	25	14	3	0	8	16	2	0	0	0		0	0	0	0	0
DENOVO140	1	0	0	6	0	0	1	0	0	0	0	0	0	0	0	0	0	0	6	0	0	0	0	0	0	0	0	0	0	0		0	0	0	0	0
DENOVO405	1	0	0	0	0	0	0	0	0	0	0	0	0	0	0	1	0	0	0	0	0	0	0	0	0	0	0	0	2	0		0	0	0	0	0
DENOVO233	0	0	0	0	0	0	0	0	0	0	0	0	0	0	0	0	0	0	0	0	0	0	0	5	0	0	0	0	0	0		0	0	0	0	0
DENOVO71	0	0	0	0	0	0	0	1	12	0	0	0	0	0	0	0	0	0	0	4	0	1	0	7	0	0	0	0	0	0		0	2	4	0	1
DENOVO216	0	0	0	0	0	0	0	0	0	0	0	0	0	0	0	0	0	0	0	0	0	0	0	6	0	0	0	0	0	0		0	0	0	0	0
DENOVO467	0	0	0	0	3	0	0	0	0	0	0	0	0	0	0	0	0	0	0	0	0	0	0	0	0	0	0	0	0	0		0	0	0	0	0
DENOVO479	0	6	0	0	0	0	0	0	0	0	0	0	0	0	0	0	0	0	0	0	0	0	0	0	0	0	0	0	0	0		0	0	0	0	0
DENOVO175	0	0	0	0	0	0	0	0	0	0	0	0	0	0	0	0	0	0	0	0	0	0	0	8	0	0	0	0	0	0		0	1	0	0	0
DENOVO83	0	0	0	0	0	0	0	0	0	0	0	0	0	0	0	0	0	0	0	0	0	0	0	20	0	0	0	0	0	0		0	1	0	0	0
DENOVO339	0	0	0	0	0	0	0	0	0	0	0	0	6	0	0	0	0	0	0	0	0	0	0	0	0	0	0	0	0	0		0	0	0	0	0
DENOVO535	0	0	0	0	1	0	0	0	0	0	0	0	0	0	0	0	0	0	0	0	0	0	0	0	0	0	0	0	0	0		0	0	0	0	0
DENOVO381	0	0	0	0	0	0	0	0	0	0	0	0	1	0	0	0	0	0	0	0	0	0	0	0	0	0	0	0	0	0		0	1	0	0	0
DENOVO747	0	0	0	0	0	0	1	0	0	0	0	0	0	0	0	0	0	0	0	0	0	0	0	0	0	0	0	0	0	1		1	1	0	0	0
DENOVO305	0	0	0	0	0	0	0	0	4	0	0	0	0	0	0	0	0	0	0	0	0	0	0	0	0	0	0	0	0	0		24	56	20	36	29
DENOVO188	0	0	0	0	3	4	0	0	0	0	0	0	0	0	0	0	0	0	0	0	0	1	0	0	0	0	0	0	0	0		0	1	0	0	0
DENOVO680	0	0	0	0	0	0	0	0	0	0	0	0	0	0	0	0	0	0	0	0	0	0	0	0	3	0	0	0	0	0		0	0	0	1	0
DENOVO713	0	0	0	0	0	0	0	0	0	0	0	0	0	0	0	0	0	0	0	0	0	0	0	2	0	0	0	0	0	0		34	87	22	29	50
DENOVO12	0	0	2	0	6	11	8	5	11	0	12	2	3	0	0	0	0	0	0	8	5	46	0	910	4	5	6	0	0	0		0	0	0	0	0
DENOVO278	0	0	0	0	3	3	0	0	0	0	0	0	0	0	0	0	0	0	0	0	0	2	0	0	0	0	0	0	0	0		0	0	0	0	0
DENOVO105	0	0	0	0	0	0	0	0	12	0	0	0	0	0	0	0	0	0	0	0	0	0	0	0	0	0	0	0	0	0		0	0	0	0	0
DENOVO126	0	0	0	0	0	0	0	0	0	0	0	0	0	0	0	0	0	0	0	0	0	0	0	13	0	0	0	0	0	0		0	0	0	0	0
DENOVO97	0	0	0	0	0	0	0	0	0	0	0	0	2	0	0	0	0	0	1	0	0	2	13	3	0	0	0	0	0	0		0	0	0	0	0
DENOVO353	0	0	0	0	0	0	0	0	0	0	0	0	0	0	2	0	0	0	0	0	0	0	0	0	0	0	0	0	0	0		1	0	0	0	0
DENOVO73	0	0	0	0	0	0	0	0	0	0	0	0	0	0	0	0	0	0	4	0	0	0	10	0	0	0	0	0	0	0		0	0	0	0	0
DENOVO483	0	0	0	0	0	0	0	0	0	0	0	0	0	0	0	0	0	0	0	0	0	0	0	0	0	0	10	0	0	0		0	0	0	0	0
DENOVO501	0	0	0	0	0	0	0	0	0	0	0	0	0	0	0	0	0	0	0	0	0	1	0	0	0	0	0	0	0	0		0	0	0	0	0
DENOVO9	1	0	1	0	573	352	811	74	8	21	11	4	1	3	0	2	0	0	4	277	152	228	40	23	62	15	0	0	0	4		0	0	0	0	0
DENOVO139	0	0	0	0	3	12	0	0	0	0	0	0	0	0	0	0	0	0	0	0	0	0	0	0	0	3	0	0	0	0		0	0	0	0	0
DENOVO275	0	0	0	0	0	0	0	0	0	0	0	0	0	0	0	0	1	0	0	0	0	0	0	2	0	0	0	0	0	0		0	0	0	0	0
DENOVO568	0	0	0	0	0	0	0	0	0	0	0	0	0	4	0	0	0	0	0	0	0	0	0	0	0	0	0	0	0	0		0	0	0	0	0
DENOVO330	0	0	0	0	0	0	0	0	0	0	0	0	5	0	0	0	0	0	0	0	0	0	0	0	0	0	0	0	0	0		0	0	0	0	0
DENOVO168	0	0	0	0	0	0	0	0	0	0	0	0	0	0	5	0	0	0	0	0	0	0	0	0	0	0	0	0	0	0		0	0	0	0	0
DENOVO374	0	1	0	0	0	0	0	0	0	0	0	0	0	0	0	0	0	0	0	0	0	0	0	0	0	0	0	0	0	0		0	0	0	0	0
DENOVO193	0	0	0	0	0	0	0	0	0	0	0	0	0	0	0	0	0	0	0	0	0	0	0	6	0	0	0	0	0	0		0	0	0	0	0
DENOVO385	1	2	0	0	0	0	0	0	0	0	1	3	0	0	0	0	0	0	0	0	0	0	0	0	0	0	0	0	0	0		0	0	0	0	0
DENOVO13	103	32	41	9	28	14	13	3	4	10	22	162	2	79	38	124	50	29	39	28	24	21	17	0	1	21	46	47	28	25		0	0	0	0	0
DENOVO2597	1	0	0	0	0	0	0	0	0	0	0	1	0	0	0	1	0	0	0	0	0	0	1	0	0	0	0	0	0	0		0	1	0	0	0
DENOVO510	1	0	0	0	0	0	0	0	0	0	0	1	0	1	0	0	0	0	0	0	1	0	0	0	0	0	1	0	0	0		0	0	0	0	0
DENOVO448	0	0	0	1	0	0	0	0	0	0	0	1	0	0	0	0	1	1	0	1	0	0	0	0	0	0	1	2	0	0		0	0	0	0	0
DENOVO956	3	0	1	0	0	0	0	0	0	0	0	4	0	0	0	0	0	0	0	0	0	0	0	0	0	1	0	0	1	0		1	0	0	0	0
DENOVO674	3	0	0	0	0	2	0	0	0	0	0	2	0	0	0	0	1	0	0	0	0	0	0	0	0	0	1	0	0	0		0	0	0	0	0
DENOVO1911	1	1	0	0	1	0	0	0	0	0	0	2	0	2	0	1	0	0	1	0	0	0	0	0	0	0	0	0	1	0		0	0	0	0	0
DENOVO2040	0	2	0	0	1	0	0	0	0	0	0	0	0	1	0	0	0	0	0	1	0	0	0	0	0	0	0	0	0	0		0	0	0	0	0
DENOVO602	0	0	1	0	0	1	0	1	0	0	0	2	0	1	0	0	0	0	0	0	0	0	0	0	0	0	0	0	0	0		0	0	0	0	0
DENOVO712	0	0	0	0	3	0	0	0	0	0	0	1	0	0	1	0	0	0	0	2	0	0	0	0	0	0	0	0	0	0		0	0	0	0	0
DENOVO560	1	0	0	1	0	0	0	0	0	0	0	2	0	0	0	0	0	0	0	2	0	0	0	0	0	0	0	0	1	0		0	0	0	0	0
DENOVO145	1	0	0	0	0	0	0	0	0	0	0	2	0	0	0	2	0	0	0	0	1	0	0	0	0	0	1	0	1	0		0	0	0	0	0
DENOVO816	0	0	0	0	0	1	0	0	0	0	0	1	0	0	0	0	0	0	0	1	0	0	0	0	0	0	0	0	0	0		0	0	0	0	0
DENOVO533	0	1	0	0	0	0	0	0	0	0	0	1	1	0	0	0	0	0	0	0	0	0	0	0	0	0	1	0	2	0		0	0	0	0	0
DENOVO597	1	0	0	0	0	1	0	0	0	0	0	3	0	0	0	1	0	0	0	0	0	0	0	0	0	0	0	0	1	0		0	0	0	0	3
DENOVO851	0	0	0	0	0	0	0	0	0	0	0	0	0	3	0	0	0	0	0	0	0	0	0	0	0	0	0	0	3	0		0	0	0	0	0
DENOVO15	67	2	3	15	22	18	10	5	5	3	29	3	0	47	40	77	2	3	23	28	30	23	6	3	2	15	3	1	52	36		0	0	0	0	0
DENOVO765	0	1	1	0	0	2	0	0	0	0	0	1	0	0	0	2	0	0	1	0	1	1	0	0	0	0	1	0	1	0		0	0	0	0	0
DENOVO751	0	0	0	0	0	0	0	0	0	0	0	1	0	0	0	0	0	0	0	0	0	0	0	0	0	0	0	0	0	0		2	0	0	0	0
DENOVO669	0	0	0	0	0	0	0	0	0	0	0	4	0	0	0	2	0	0	1	0	0	0	1	0	1	0	0	0	0	0		0	0	0	0	0
DENOVO750	1	1	1	1	0	0	0	0	0	0	0	1	0	0	0	1	1	0	1	0	1	0	0	0	0	0	0	0	1	0		0	0	0	0	1
DENOVO606	1	0	0	0	1	0	1	0	1	0	0	2	0	0	0	0	0	0	0	1	0	0	0	0	0	0	0	0	0	0		0	0	0	0	0
DENOVO735	0	0	0	0	0	0	0	0	0	0	1	1	0	0	0	1	0	0	0	0	0	0	0	0	0	0	0	0	0	0		0	0	0	0	0
DENOVO497	0	0	0	0	2	0	0	0	0	0	0	2	0	0	0	3	0	0	0	0	0	0	0	0	0	0	0	1	0	0		0	0	0	0	0
DENOVO2409	1	0	0	0	0	1	0	0	0	0	1	1	0	0	0	0	1	0	0	0	0	0	0	0	0	1	1	0	0	0		0	0	0	0	0
DENOVO485	0	0	0	0	1	0	0	0	0	0	0	5	1	0	0	2	0	0	1	0	1	0	0	0	0	1	1	0	2	1		0	0	0	0	0
DENOVO411	2	0	0	0	0	1	1	0	0	1	1	1	0	0	0	1	0	1	0	0	0	0	1	0	0	0	2	1	0	1		0	0	0	0	0
DENOVO555	2	0	0	0	1	0	2	0	0	0	0	2	0	1	0	0	0	0	0	0	0	1	0	0	0	0	1	1	0	0		0	0	0	0	0
DENOVO925	1	0	0	0	0	0	0	0	0	0	0	0	1	0	0	1	0	0	0	1	1	0	0	0	0	0	4	0	0	0		0	0	0	5	7
DENOVO705	0	0	0	0	0	0	0	0	0	0	0	1	0	0	1	0	0	0	1	0	1	0	0	0	0	0	0	0	0	0		0	0	0	0	0
DENOVO667	1	0	0	0	2	0	0	0	0	0	0	2	0	0	0	0	0	0	1	1	2	0	0	0	0	0	1	0	1	0		0	0	0	0	0
DENOVO475	3	1	1	0	0	0	2	0	0	0	0	3	0	0	0	1	0	0	0	0	0	0	0	0	0	0	3	3	0	1		0	0	0	0	0
DENOVO743	0	0	0	0	0	2	0	0	0	0	1	0	0	1	0	0	0	1	1	0	0	0	0	0	0	0	0	0	0	0		0	0	0	0	0
DENOVO767	3	0	0	0	1	0	0	0	0	0	0	1	0	0	0	1	0	0	0	0	0	0	0	0	0	0	0	0	1	0		0	0	0	0	0
DENOVO671	0	1	0	0	0	0	0	0	0	0	0	2	0	0	0	0	1	0	0	0	0	0	0	0	0	1	0	0	0	0		0	0	0	0	0
DENOVO481	0	0	0	0	0	0	0	0	0	0	0	1	1	7	0	0	0	1	0	0	0	0	0	0	0	0	0	0	0	0		0	0	0	0	0
DENOVO636	0	1	0	0	0	0	0	0	0	0	0	2	0	1	0	0	0	0	0	0	0	0	0	0	0	0	0	0	0	1		0	0	0	0	0
DENOVO1001	0	0	0	0	0	0	0	0	0	0	1	0	0	0	0	1	1	0	0	0	0	0	0	0	0	0	0	0	0	0		0	0	0	0	0
DENOVO601	1	0	0	0	0	0	0	0	0	0	0	1	0	0	0	0	1	0	0	2	0	0	0	0	0	0	1	0	0	0		0	0	0	0	0
DENOVO326	0	0	0	0	0	0	1	0	0	0	0	1	0	1	0	0	0	0	0	1	0	0	0	0	0	1	0	0	1	0		0	0	0	0	0
DENOVO763	1	0	0	0	0	0	0	0	0	1	0	8	0	0	0	1	0	1	0	0	0	0	0	0	0	2	2	0	0	0		0	0	0	0	0
DENOVO59	195	78	67	39	56	47	44	12	6	17	41	463	16	165	50	155	96	96	47	40	53	40	10	1	14	59	120	39	90	58		0	0	0	0	0
DENOVO789	0	0	0	0	0	0	0	0	0	0	0	0	0	2	0	0	0	0	0	0	0	0	0	0	0	0	0	0	2	0		0	0	0	0	0
DENOVO7	313	160	133	33	58	65	57	11	23	11	41	617	23	161	67	282	130	152	95	55	66	36	21	1	12	81	187	46	74	102		0	0	0	0	0
DENOVO1003	0	0	1	0	0	0	0	0	0	0	0	0	0	0	0	0	0	0	0	0	0	0	0	0	0	0	0	0	0	0		0	0	0	0	0
DENOVO128	1	0	0	0	0	0	0	0	0	0	0	0	0	0	0	0	0	0	0	0	0	0	0	0	0	0	0	0	0	0		0	0	0	0	0
DENOVO192	0	0	0	0	0	0	0	0	4	0	0	0	0	0	0	0	0	0	0	0	0	0	0	0	0	0	0	0	0	0		0	0	0	0	0
DENOVO276	0	0	0	0	0	0	0	0	0	0	0	0	0	0	0	0	0	0	0	0	0	1	0	5	0	0	0	0	0	0		0	0	0	0	1
DENOVO30	0	0	0	0	0	0	0	0	0	0	0	0	0	0	0	0	0	0	0	0	0	2	0	193	0	0	0	3	0	0		0	0	0	0	0
DENOVO316	0	0	0	0	0	0	0	0	0	1	4	0	0	0	0	0	0	0	0	0	0	0	0	0	0	0	0	0	0	0		0	0	0	0	0
DENOVO157	0	0	0	0	0	0	0	0	0	0	0	0	0	0	0	0	0	0	0	0	0	0	0	1	0	0	0	0	0	0		0	0	0	0	0
DENOVO917	0	0	0	0	0	0	0	0	0	0	0	0	0	0	0	0	1	0	0	0	0	0	0	0	0	0	0	0	0	0		0	0	0	0	0
DENOVO164	0	0	0	0	0	0	0	11	0	0	0	0	0	0	0	0	0	0	0	0	0	0	0	1	0	0	0	0	0	0		0	0	0	1	5
DENOVO563	0	0	0	0	1	0	0	0	0	0	0	0	0	0	0	0	0	0	0	0	0	0	0	0	0	0	0	0	0	0		0	1	0	0	0
DENOVO410	0	1	0	0	0	0	0	0	0	0	0	0	0	0	0	0	0	0	0	0	0	0	0	0	0	0	0	0	0	0		0	0	0	0	0
DENOVO579	0	0	0	0	0	0	0	0	0	0	0	0	0	0	0	0	1	2	0	0	0	0	0	0	0	0	0	0	0	0		0	0	0	0	0
DENOVO393	2	1	0	0	0	0	0	0	0	0	0	0	0	0	0	1	0	0	0	0	0	0	0	0	0	0	0	0	0	0		1	0	0	0	5
DENOVO258	0	0	0	0	0	0	0	0	0	0	0	0	0	0	0	0	0	0	0	0	0	0	0	3	0	0	0	0	0	0		0	0	0	0	0
DENOVO225	0	0	0	0	0	0	0	0	0	0	0	0	0	0	0	0	0	0	0	0	0	0	0	3	0	0	0	0	0	0		0	0	0	4	2
DENOVO394	0	0	0	0	0	3	0	0	0	0	0	0	0	0	0	0	0	0	0	0	0	0	0	0	0	0	0	0	0	0		1	0	0	0	0
DENOVO180	0	0	0	0	0	0	0	2	0	0	0	0	0	0	0	0	1	0	0	0	0	0	0	0	0	0	0	0	0	0		1	0	0	0	1
DENOVO234	0	0	0	0	0	0	0	0	0	0	0	0	0	0	0	0	0	0	0	0	0	0	0	6	0	0	0	0	0	0		0	0	0	0	0
DENOVO88	0	0	0	0	0	0	0	0	0	0	0	0	3	0	0	0	0	0	0	0	0	0	3	35	0	0	0	0	0	0		0	0	0	0	0
DENOVO144	0	0	0	0	0	0	0	0	0	0	0	0	0	16	0	0	0	0	0	0	0	0	0	13	0	0	0	0	0	0		0	0	0	0	1
DENOVO38	0	4	1	0	0	0	0	1	1	0	0	0	0	0	0	0	2	0	0	0	0	1	1	108	2	0	3	0	0	0		0	0	0	0	0
DENOVO295	0	0	0	0	0	0	0	0	0	0	0	0	0	0	5	0	0	0	0	0	0	0	0	0	0	0	0	0	0	0		0	0	0	0	0
DENOVO165	0	0	0	0	4	0	3	2	0	0	0	0	0	0	0	0	0	0	0	0	0	0	0	0	0	0	0	0	0	0		0	0	0	0	0
DENOVO11	0	0	0	10	0	0	0	0	0	1	0	0	0	0	0	0	0	0	0	1	0	64	3	1188	0	5	0	0	0	0		0	0	0	0	0
DENOVO472	0	0	0	0	0	0	0	0	0	0	0	0	0	6	0	0	0	0	0	0	0	0	0	0	0	0	0	0	0	0		0	0	0	0	0
DENOVO293	0	0	0	0	0	0	0	1	0	0	0	0	0	0	0	0	1	0	0	0	0	3	0	0	0	0	0	0	0	0		5	0	0	0	1
DENOVO2246	0	0	0	0	0	0	0	0	0	0	0	0	0	0	0	0	0	0	0	0	0	0	0	0	0	0	1	0	0	0		7	0	3	1	4
DENOVO242	0	0	2	0	0	0	0	0	0	0	0	0	0	0	0	0	0	2	0	0	0	0	0	0	0	0	0	0	0	0		0	0	0	1	1
DENOVO608	0	0	0	0	0	0	0	0	0	2	0	0	0	0	0	0	0	0	0	0	0	0	0	0	0	0	0	0	0	0		0	0	0	0	0
DENOVO99	0	0	0	0	0	1	1	6	0	0	0	0	0	0	0	0	0	0	7	0	0	0	0	0	0	0	0	0	0	0		0	1	0	0	0
DENOVO251	0	0	0	0	0	0	0	0	1	0	0	0	0	0	0	0	0	0	0	0	0	0	0	0	1	0	0	0	0	0		0	0	0	0	0
DENOVO130	5	1	0	0	0	0	0	0	0	0	0	0	3	0	0	1	6	0	0	0	0	0	0	0	0	0	0	0	0	0		0	0	0	0	0
DENOVO122	0	0	0	0	2	0	0	0	0	0	34	0	0	0	0	0	0	1	0	0	0	0	0	0	0	0	0	0	0	0		0	0	0	0	0
DENOVO106	0	0	0	0	0	0	0	0	0	0	0	0	0	0	0	0	0	1	2	0	0	0	0	0	0	0	0	0	0	5		0	0	0	0	0
DENOVO269	0	0	0	0	0	0	0	0	0	0	0	0	0	0	4	0	0	0	0	0	0	0	0	0	0	0	0	0	0	0		0	0	0	0	0
DENOVO725	0	0	0	0	0	0	0	0	0	0	0	0	0	0	0	0	0	0	0	0	0	2	0	0	0	0	0	0	0	0		0	0	0	0	0
DENOVO604	0	0	0	0	0	0	0	0	0	0	0	0	0	0	0	0	0	0	0	0	0	0	0	0	0	5	0	0	0	0		0	0	0	0	0
DENOVO159	0	0	0	0	0	0	0	1	0	0	0	0	6	0	1	0	0	0	0	0	0	0	0	0	0	0	0	0	0	0		2	5	0	0	0
DENOVO742	0	0	0	0	0	0	0	0	0	0	0	0	0	0	1	0	0	0	0	0	0	0	0	0	0	0	0	0	0	0		1	5	0	31	4
DENOVO384	0	0	0	0	0	0	0	0	0	1	0	0	0	0	8	0	0	0	0	0	0	0	0	0	0	0	0	0	0	1		0	1	0	1	0
DENOVO342	0	0	0	8	0	0	0	0	0	0	0	0	0	0	0	0	0	0	0	0	0	0	0	0	0	0	0	0	0	0		0	2	0	2	1
DENOVO137	1	0	0	0	2	0	0	0	2	0	0	0	16	2	0	0	0	0	0	1	0	6	0	5	0	0	0	0	0	0		0	0	0	0	0
DENOVO794	0	0	0	0	0	0	0	0	0	0	0	0	2	0	0	0	0	0	0	0	0	0	0	0	0	0	0	0	0	0		0	0	0	0	0
DENOVO124	0	0	0	0	0	0	0	0	0	0	0	0	4	0	0	0	0	0	0	0	0	0	0	0	4	0	0	0	0	0		0	0	0	0	0
DENOVO66	0	0	1	0	0	0	0	0	0	0	0	0	4	3	0	0	0	0	0	0	0	0	0	0	0	0	0	0	0	0		0	0	0	0	0
DENOVO6	0	5	1	9	9	3	3	5	0	0	0	0	44	174	467	0	0	0	0	6	39	0	0	29	0	0	0	0	5	13		0	0	0	0	0
DENOVO522	0	0	0	0	0	0	0	0	0	0	0	1	0	0	0	0	0	0	0	0	0	0	0	1	1	0	0	0	0	0		0	0	0	0	0
DENOVO1396	0	0	0	0	0	0	0	0	0	0	0	0	0	0	1	0	0	0	0	0	0	0	0	0	0	0	0	0	0	0		0	0	0	0	0
DENOVO389	0	0	0	0	0	0	0	0	0	0	0	0	3	2	4	0	0	0	0	0	0	0	0	0	0	0	0	0	0	0		0	0	0	0	0
DENOVO290	0	0	1	0	0	0	0	0	0	1	0	0	16	0	8	0	0	0	0	4	0	0	1	0	0	0	0	0	0	0		0	0	0	0	1
DENOVO77	0	0	1	0	0	0	1	0	0	0	0	0	16	0	2	0	0	0	0	10	0	0	0	0	0	0	0	0	0	0		0	0	0	0	0
DENOVO654	0	0	0	0	0	0	0	0	0	1	0	0	3	2	0	0	0	0	0	0	0	0	0	0	0	0	0	0	0	1		0	0	0	1	0
DENOVO544	0	0	0	0	0	0	0	0	0	0	0	0	0	0	1	0	0	0	0	0	0	0	0	0	0	0	0	0	0	0		1	0	0	1	0
DENOVO881	0	0	0	0	0	0	1	0	0	0	0	0	10	0	0	0	0	0	0	0	0	0	0	0	0	0	0	0	0	0		0	0	0	1	0
DENOVO592	0	0	0	0	0	0	0	0	0	0	0	0	2	1	0	0	0	0	0	0	0	0	0	0	0	0	0	0	0	0		0	0	0	0	0
DENOVO1733	0	0	0	0	0	0	0	0	0	0	0	0	10	0	1	0	0	0	0	1	0	0	0	0	0	0	0	0	0	0		0	0	0	0	0
DENOVO286	0	0	0	0	0	0	0	0	0	1	0	0	5	0	0	0	0	0	0	0	0	0	0	0	0	0	0	0	0	0		0	0	0	0	0
DENOVO186	0	0	0	0	0	0	0	0	0	0	0	0	0	0	1	0	0	0	0	0	0	0	0	0	0	0	0	0	0	0		2	0	0	0	0
DENOVO659	0	1	0	1	0	0	0	1	0	0	0	0	2	0	0	0	0	0	0	0	0	0	0	0	0	0	0	0	0	0		0	0	0	0	0
DENOVO704	0	0	0	0	0	0	0	0	0	0	0	0	0	2	0	0	0	0	0	0	0	0	0	0	0	0	0	0	0	0		0	0	0	0	0
DENOVO740	0	0	0	0	0	0	0	0	0	0	0	0	1	0	0	0	0	0	0	0	0	0	0	0	0	0	0	0	0	0		0	0	0	0	0
DENOVO70	0	0	0	0	0	0	0	0	0	0	0	0	0	0	0	0	0	0	0	0	0	0	0	3	0	0	0	0	0	0		0	1	3	1	2
DENOVO545	0	0	0	0	0	0	0	0	0	0	0	0	2	0	1	0	0	0	0	1	0	0	0	0	0	0	0	0	0	0		2	0	14	1	2
DENOVO476	0	0	0	0	0	0	0	0	0	0	0	0	11	0	0	0	0	0	0	1	0	0	0	0	0	0	0	0	0	0		0	0	0	0	0
DENOVO1592	0	0	0	0	0	0	0	0	0	0	0	0	4	0	1	0	0	0	0	0	0	0	0	0	0	0	0	0	0	0		0	0	0	0	0
DENOVO2498	0	0	0	0	0	0	0	0	0	0	0	0	5	2	2	0	0	0	0	0	0	0	0	0	0	0	0	0	0	0		0	0	0	0	0
DENOVO1440	0	0	0	0	0	0	0	0	0	0	0	0	4	0	0	0	0	0	0	0	0	0	0	0	0	0	0	0	0	0		0	1	0	1	2
DENOVO520	0	0	0	0	0	0	1	0	0	2	0	0	9	1	1	0	0	0	0	0	0	0	0	0	0	0	0	0	0	0		0	0	0	0	0
DENOVO48	0	0	0	2	0	0	0	0	0	0	0	0	56	2	2	0	0	0	0	0	0	0	0	0	0	0	0	0	0	0		0	0	0	0	0
DENOVO594	0	0	0	0	0	0	0	0	0	0	0	0	1	0	1	0	0	0	0	0	0	0	0	0	0	0	0	0	0	1		0	0	0	0	0
DENOVO1261	0	0	0	0	0	0	0	0	0	0	0	0	2	0	0	0	0	0	0	0	0	0	0	0	0	0	0	0	0	0		0	0	0	0	0
DENOVO660	0	0	0	0	0	0	0	0	0	0	0	0	0	2	0	0	0	0	0	0	0	0	0	0	0	0	0	0	0	0		0	0	0	0	0
DENOVO1626	0	0	0	2	0	0	0	0	0	2	0	0	236	5	0	0	0	0	0	0	0	0	2	0	1	0	0	0	0	0		0	0	0	0	0
DENOVO865	0	0	0	0	0	0	0	0	0	0	0	0	3	1	0	0	0	0	0	0	0	0	0	0	0	0	0	0	0	0		0	0	0	0	0
DENOVO318	1	0	4	3	1	0	3	17	8	4	0	0	349	8	73	0	0	0	0	18	0	6	6	0	0	0	0	0	2	6		0	0	0	0	0
DENOVO76	0	0	0	0	1	0	0	2	6	0	17	0	0	0	0	0	0	0	0	0	0	2	5	14	0	0	1	0	0	0		1	0	0	0	0
DENOVO270	0	0	0	0	0	0	0	0	0	0	0	0	0	0	0	0	0	0	0	0	0	0	0	4	0	0	0	0	0	0		0	0	0	0	0
DENOVO42	5	2	2	1	3	1	2	0	0	0	1	31	1	4	1	9	2	2	2	2	1	0	1	0	0	6	3	1	3	5		0	0	0	0	0
DENOVO277	1	0	0	0	0	0	0	0	0	0	0	0	0	0	0	2	0	0	0	0	0	0	0	0	0	0	0	0	0	0		0	0	0	0	0
DENOVO2699	0	0	0	0	0	0	0	0	0	0	0	0	0	0	0	0	0	0	0	0	0	0	1	0	0	0	0	0	0	0		0	0	0	0	0
DENOVO959	0	0	0	0	0	0	0	0	0	0	2	0	0	0	0	0	0	0	0	0	0	0	0	0	0	0	0	0	0	0		0	0	0	0	0
DENOVO29	22	10	26	16	6	1	6	2	0	3	2	0	0	36	19	23	13	4	6	5	8	11	4	0	5	0	0	0	5	2		0	0	0	0	0
DENOVO93	1	0	0	2	1	1	5	5	1	1	3	0	0	0	0	1	0	0	8	2	4	2	0	1	1	5	0	0	1	0		1	0	0	0	0
DENOVO113	2	4	7	1	0	0	0	0	0	0	2	0	0	1	1	0	2	1	1	0	0	0	1	0	0	0	0	0	0	1		0	0	0	0	0
DENOVO368	0	0	0	0	0	0	0	0	0	0	0	0	0	0	0	0	1	0	0	0	0	0	0	0	0	0	0	0	0	0		0	0	0	0	0
DENOVO591	0	0	0	0	1	0	0	0	0	0	0	0	0	0	0	0	0	0	0	0	0	0	0	0	0	0	0	0	0	0		0	0	0	0	0
DENOVO836	0	0	0	0	0	1	0	0	0	0	0	0	0	0	0	0	0	0	0	0	0	0	0	0	0	0	0	0	0	0		0	0	0	0	0
DENOVO221	0	0	0	0	0	4	2	0	0	0	0	0	0	0	0	0	0	0	1	0	0	1	1	0	0	0	0	0	0	0		0	0	0	0	278
DENOVO138	0	0	0	0	0	1	0	2	0	0	0	0	2	0	0	0	0	0	0	0	1	0	0	2	0	1	0	0	0	0		0	0	0	0	0
DENOVO127	0	0	0	0	0	1	0	3	0	0	4	0	0	1	0	0	0	0	1	0	1	0	1	1	1	2	0	0	1	1		0	0	0	0	0
DENOVO294	0	0	0	0	0	0	0	0	3	0	0	1	0	0	0	0	0	0	0	0	0	0	0	0	0	0	0	1	0	0		4	0	5	0	0
DENOVO237	0	0	0	1	0	1	1	1	1	0	1	0	0	0	0	0	0	0	0	0	0	0	0	0	1	1	0	0	0	0		0	0	0	0	0
DENOVO96	0	0	0	3	1	1	0	2	0	0	0	3	1	0	0	0	0	0	0	0	0	0	0	0	0	0	3	0	0	0		0	0	0	0	0
DENOVO2350	0	0	0	0	0	0	0	0	0	0	0	0	0	0	0	0	0	0	0	0	0	0	0	0	0	1	0	0	0	0		0	0	0	0	0
DENOVO111	0	0	0	0	1	1	1	0	0	1	0	0	0	0	0	0	0	0	0	0	0	1	0	0	0	1	0	0	0	0		0	0	0	0	0
DENOVO2742	0	0	0	0	0	0	0	0	0	0	1	0	0	0	0	0	0	0	0	0	1	0	0	0	0	0	0	0	0	0		0	0	0	0	0
DENOVO413	0	0	0	21	46	26	42	14	1	21	28	0	0	0	0	1	0	0	31	26	54	42	23	0	15	12	0	0	0	1		0	0	0	0	0
DENOVO982	0	0	0	0	0	0	0	0	0	0	0	0	0	0	0	0	0	0	0	0	1	0	0	0	0	0	0	0	0	0		0	0	0	0	0
DENOVO1192	0	0	0	1	0	0	0	0	0	0	0	0	0	0	0	0	0	0	0	0	0	0	0	0	0	0	0	0	0	0		0	0	0	0	0
DENOVO20	31	32	32	17	5	4	1	5	5	2	19	0	28	6	19	37	20	5	10	3	3	6	10	1	1	15	0	4	2	18		0	0	0	0	0
DENOVO1156	0	0	0	0	0	0	0	0	0	0	0	0	0	0	0	0	0	0	0	0	0	0	0	0	0	1	0	0	0	0		0	0	0	0	0
DENOVO131	0	0	0	1	0	0	0	0	0	0	1	0	0	0	1	1	0	0	2	2	1	0	2	0	0	3	0	0	1	6		0	0	0	0	0
DENOVO74	0	0	0	2	8	2	4	1	1	3	5	0	0	0	0	0	0	0	0	3	6	2	2	0	6	0	0	0	0	0		0	0	0	0	0
DENOVO142	0	1	3	0	0	0	0	0	0	0	0	0	0	0	0	0	4	0	0	0	0	0	0	0	0	0	0	0	0	0		0	0	0	0	0
DENOVO213	0	0	0	0	0	1	0	1	2	0	0	0	0	0	0	0	0	0	0	0	0	1	0	0	0	0	0	0	0	0		0	0	0	0	0
DENOVO325	1	0	0	0	0	0	0	0	0	0	0	0	0	0	0	0	0	0	0	0	0	0	0	0	0	0	0	0	0	0		0	0	0	0	0
DENOVO396	0	0	0	0	0	0	0	0	0	0	1	0	0	0	0	0	0	0	0	1	0	0	0	0	0	0	0	0	0	1		0	0	0	0	0
DENOVO235	0	1	1	0	0	0	0	0	0	0	0	1	0	0	0	2	0	0	0	0	0	0	0	0	0	0	1	0	0	0		0	0	0	0	0
DENOVO53	3	3	2	1	6	4	3	8	2	8	2	4	0	1	0	3	0	1	2	3	3	3	1	0	5	0	11	0	1	0		0	0	0	0	0
DENOVO26	5	1	2	4	21	32	21	29	16	36	8	12	3	28	18	1	2	1	12	20	9	15	7	4	22	4	14	3	41	11		0	0	0	0	0
DENOVO1082	0	0	0	0	0	0	0	0	0	0	0	0	0	0	0	0	0	0	0	0	0	0	0	0	0	0	0	0	1	0		0	0	0	0	0
DENOVO609	0	0	0	0	0	0	0	0	2	0	0	0	0	0	1	0	0	1	0	0	0	0	0	0	0	0	2	0	1	0		0	0	0	0	0
DENOVO89	1	0	0	0	0	1	4	2	1	5	1	0	0	1	2	0	0	0	1	2	0	2	0	1	2	1	2	0	3	2		0	0	0	0	0
DENOVO596	0	1	0	0	0	0	0	0	0	0	0	0	0	0	0	0	1	0	0	0	0	0	0	0	0	0	0	0	0	0		0	0	0	0	0
DENOVO87	0	1	2	0	0	0	0	0	1	0	1	3	2	2	1	0	1	1	0	0	0	0	1	2	0	2	1	4	0	0		0	0	0	0	0
DENOVO369	0	0	0	0	0	0	0	0	0	0	0	0	0	0	0	1	1	0	0	0	0	0	0	0	0	0	0	0	0	0		0	0	0	0	0
DENOVO143	0	0	0	0	1	0	0	0	0	0	0	4	0	1	3	0	0	0	0	0	1	0	0	0	0	1	0	0	0	0		0	0	0	0	0
DENOVO151	0	0	0	0	0	0	0	0	0	0	0	0	1	0	2	0	0	0	0	0	0	0	0	0	0	0	0	0	0	0		0	0	0	0	0
DENOVO169	0	0	0	0	0	1	1	0	0	0	0	0	0	0	0	0	0	0	0	2	0	1	0	1	0	0	0	0	0	0		0	0	0	0	0
DENOVO626	0	0	0	0	0	0	0	0	0	0	0	0	0	0	0	0	0	0	0	0	0	0	0	1	0	0	0	0	0	0		0	0	0	0	0
DENOVO2104	0	0	0	0	0	0	0	0	0	1	0	0	0	0	0	0	0	0	0	0	0	0	0	0	0	0	0	0	0	0		0	0	0	0	0
DENOVO1184	0	0	0	0	0	0	0	1	0	0	0	0	0	0	0	0	0	0	0	0	0	0	0	0	0	0	0	0	0	0		0	0	0	0	0
DENOVO2846	0	0	0	0	0	0	0	0	0	0	0	0	0	0	0	0	0	0	0	0	1	0	0	0	0	0	0	0	0	0		0	0	0	0	0
DENOVO252	0	0	0	0	1	1	0	0	0	0	1	0	0	0	0	0	0	0	0	1	0	0	0	0	0	0	0	0	0	0		0	0	0	0	0
DENOVO562	0	0	0	0	0	0	0	0	0	0	1	0	0	0	0	0	0	0	0	0	0	1	0	0	0	0	0	0	0	0		0	0	0	0	0
DENOVO50	0	2	1	4	1	2	2	5	0	1	2	1	1	12	2	3	1	4	5	3	1	1	5	0	4	4	0	0	2	1		0	0	0	0	0
DENOVO312	0	1	0	0	0	0	0	0	0	0	0	0	0	0	0	0	0	0	0	0	0	0	1	0	0	0	0	0	0	0		0	0	0	0	0
DENOVO123	3	3	0	0	2	1	1	0	0	0	0	0	0	1	0	1	0	0	1	0	1	1	0	0	0	0	0	0	0	0		0	0	0	0	0
DENOVO1086	1	0	0	0	0	0	0	0	0	0	0	0	0	0	0	0	0	0	0	0	0	0	0	0	0	0	0	0	0	0		0	0	0	0	0
DENOVO515	0	0	0	0	0	0	0	0	0	0	0	0	0	0	0	0	0	0	0	0	0	0	0	0	2	0	0	0	0	0		1	0	0	0	0
DENOVO160	1	0	0	1	1	0	2	0	0	0	1	0	0	0	0	0	0	0	0	3	2	0	0	0	2	0	0	0	1	0		0	0	0	3	2
DENOVO460	0	0	0	0	0	0	0	0	0	1	0	0	0	0	0	0	0	0	0	0	0	0	0	0	1	0	0	0	0	0		1	0	0	0	0
DENOVO196	0	0	0	0	0	0	1	1	0	0	0	0	0	0	0	1	0	0	0	1	0	0	0	0	1	0	1	0	0	0		0	0	0	0	0
DENOVO619	0	0	0	0	0	0	1	0	0	0	0	0	0	0	0	0	0	0	1	0	0	0	0	0	0	0	0	0	0	0		0	0	0	0	0
DENOVO1697	0	0	0	0	1	0	0	0	0	0	0	0	0	0	0	0	0	0	0	0	0	0	0	0	0	0	0	0	0	0		0	0	0	0	0
DENOVO936	0	0	0	0	0	0	0	0	0	0	0	0	0	0	0	0	0	0	0	0	0	0	0	0	0	2	0	0	0	0		0	0	0	0	0
DENOVO447	0	0	0	0	0	0	0	1	0	0	0	0	0	0	0	0	0	0	0	0	0	0	0	0	0	1	0	0	0	0		0	0	0	0	0
DENOVO321	0	0	0	0	0	1	0	0	0	0	0	0	0	0	0	0	0	0	0	1	0	0	0	0	0	0	0	0	0	0		0	0	0	0	0
DENOVO571	0	0	0	0	0	0	0	1	0	0	0	0	0	0	0	0	0	0	0	0	0	0	0	0	0	0	0	0	0	0		0	0	0	0	0
DENOVO282	4	0	1	0	0	0	0	1	0	0	0	6	1	2	2	2	1	0	0	0	0	0	0	0	0	1	1	2	2	3		0	0	0	0	0
DENOVO455	0	0	0	0	0	0	0	0	0	0	0	0	0	0	0	0	0	1	0	0	0	0	0	0	0	0	0	0	0	0		0	0	0	0	0
DENOVO24	8	31	32	3	1	3	3	7	18	2	6	24	19	3	6	8	44	24	4	2	3	1	11	9	0	10	2	31	5	8		0	0	0	0	0
DENOVO190	0	0	0	0	0	1	1	0	0	3	0	0	0	0	0	0	0	0	0	0	0	0	0	0	2	0	0	0	0	0		0	0	0	0	0
DENOVO324	0	0	0	0	0	0	0	0	0	0	0	0	0	0	0	0	0	0	0	0	0	0	1	0	0	0	0	0	0	0		0	0	0	0	0
DENOVO978	0	0	0	0	0	0	1	0	0	0	0	0	0	0	0	0	0	0	0	0	0	0	0	0	0	0	0	0	0	0		0	0	0	0	0
DENOVO45	1	0	1	1	4	13	8	6	2	18	4	1	1	2	3	1	0	0	8	8	4	3	4	2	5	3	5	0	2	2		0	0	0	0	0
DENOVO78	0	7	4	2	0	0	1	0	0	0	0	0	0	0	1	4	8	6	0	0	1	0	0	0	0	0	0	0	0	0		0	0	0	0	0
DENOVO2496	0	0	0	0	1	0	0	0	0	0	0	0	0	0	0	0	0	0	0	0	0	0	0	0	0	0	0	0	0	0		0	0	0	0	0
DENOVO255	0	0	0	0	0	0	0	0	0	0	0	0	0	0	5	0	0	0	0	0	1	0	0	0	0	0	0	0	1	0		0	0	0	0	0
DENOVO593	0	0	0	0	0	0	0	0	0	0	0	0	1	0	0	0	0	0	0	0	0	0	0	0	0	0	0	0	0	0		1	0	0	0	0
DENOVO489	0	0	0	0	0	0	0	0	0	0	0	0	1	0	0	0	0	0	1	0	0	0	0	0	0	0	0	0	0	0		0	0	0	0	0
DENOVO897	0	0	0	0	0	0	0	0	0	0	0	0	0	0	0	0	0	0	0	0	0	0	0	1	0	0	0	0	0	0		0	0	0	0	0
DENOVO621	0	0	0	0	0	0	0	0	0	0	0	0	0	0	1	0	0	0	0	0	0	0	0	0	0	0	0	0	0	0		0	0	0	0	0
DENOVO155	0	0	0	1	4	0	0	0	0	0	0	1	0	0	0	0	0	0	0	3	2	2	1	0	3	0	0	0	0	0		0	0	0	0	0
DENOVO818	0	0	0	0	0	0	0	0	0	0	0	0	0	0	0	0	0	0	0	0	0	0	0	1	0	0	0	0	0	0		0	0	0	0	0
DENOVO924	1	0	0	0	0	0	0	0	0	0	0	0	0	0	0	1	0	0	0	0	0	0	0	0	0	0	0	0	0	0		0	0	0	0	0
DENOVO787	0	0	0	0	0	0	0	0	0	0	0	0	0	0	0	0	0	0	0	0	0	0	1	0	0	0	0	0	0	0		2	2	11	0	1
DENOVO55	0	0	0	0	10	6	9	0	1	0	0	0	0	0	0	0	0	0	0	5	3	2	0	14	0	0	0	0	0	0		5	3	4	0	2
DENOVO813	0	0	0	0	0	0	0	0	0	0	0	0	0	0	0	0	0	0	0	0	0	0	0	1	0	0	0	0	0	0		0	1	0	0	0
DENOVO482	0	0	0	0	0	1	0	1	0	0	0	0	0	0	0	0	0	0	0	0	0	0	0	0	0	0	0	0	0	1		0	0	0	0	0
DENOVO46	0	1	0	0	0	0	0	0	0	0	0	0	12	4	6	0	0	0	0	0	0	0	0	1	0	0	0	0	0	0
DENOVO120	0	0	0	0	0	0	0	0	0	0	0	0	0	0	0	0	0	0	0	0	0	0	0	12	0	1	0	0	0	0
DENOVO314	0	0	0	0	0	0	0	0	0	0	0	0	0	0	0	0	0	0	0	0	0	0	0	5	0	0	0	0	0	0
DENOVO797	0	0	0	0	0	0	0	0	0	0	0	0	1	0	0	0	0	0	0	0	0	0	0	0	0	0	0	0	0	0
DENOVO273	0	0	0	0	0	0	0	0	0	0	0	0	3	0	0	0	0	0	0	0	0	0	0	0	0	0	0	0	0	0
DENOVO187	0	0	0	0	0	0	0	0	0	1	0	0	3	1	0	0	0	0	1	0	0	0	0	0	0	0	0	0	0	0
DENOVO40	0	0	1	0	0	0	0	0	0	3	23	0	0	0	17	0	0	0	0	3	0	4	3	11	0	0	0	0	0	628
DENOVO449	0	0	0	0	0	0	0	0	0	0	0	1	0	0	0	0	0	0	0	0	0	0	0	0	0	0	0	0	0	0
DENOVO176	0	0	0	0	0	0	0	0	6	0	0	0	0	0	0	0	0	0	0	0	0	0	0	0	0	0	0	0	0	0
DENOVO43	0	0	0	5	0	0	0	0	76	0	0	0	25	0	0	0	0	0	0	0	0	0	0	0	0	9	0	2	0	0
DENOVO207	0	0	0	0	0	0	0	0	9	0	0	0	0	0	0	0	0	0	0	0	0	0	0	0	0	0	0	0	0	0
DENOVO386	0	0	0	0	0	0	0	0	0	0	0	0	0	0	0	0	0	0	0	0	0	0	0	1	0	0	0	0	0	0
DENOVO200	0	0	0	0	0	0	0	0	6	0	0	0	0	0	0	0	0	0	0	0	0	0	0	0	0	0	0	0	0	0
DENOVO2256	0	0	0	0	0	0	0	0	0	0	0	0	0	0	0	0	0	0	0	0	0	0	0	0	0	2	0	0	0	0
DENOVO835	0	0	0	0	1	0	0	0	0	0	0	0	0	0	0	0	0	0	0	0	0	0	0	0	0	0	0	0	0	0
DENOVO707	0	0	0	0	0	0	0	0	0	0	0	0	0	0	0	0	0	0	0	0	0	0	0	1	0	0	0	0	0	0
DENOVO284	0	0	0	0	0	0	0	1	0	0	0	0	0	0	0	0	0	0	0	0	0	0	0	0	0	0	0	0	0	0
DENOVO471	0	0	0	0	0	0	0	0	0	0	0	0	0	0	0	0	0	0	2	0	0	0	0	0	0	0	0	0	0	0
DENOVO34	30	0	0	0	0	0	0	0	0	0	0	0	0	0	2	179	1	0	0	0	0	0	0	0	0	0	0	0	0	0
DENOVO444	0	0	0	0	0	0	0	0	0	0	0	0	0	0	0	0	0	0	0	0	0	0	2	0	0	0	0	0	0	0
DENOVO136	0	1	0	0	0	0	1	0	0	0	0	0	0	0	0	0	0	0	12	2	0	0	0	8	0	0	0	0	0	0
DENOVO329	0	0	0	0	0	0	0	0	0	0	0	0	0	0	0	0	0	0	2	0	0	0	4	0	0	0	0	0	0	0
DENOVO574	0	0	0	0	0	0	0	0	0	0	0	0	0	0	1	0	0	0	0	0	0	0	0	0	0	0	0	0	0	0
DENOVO646	0	0	0	0	1	0	0	0	0	0	0	0	0	0	0	0	0	0	0	0	0	0	0	0	0	0	0	0	0	0
DENOVO967	0	0	0	0	1	0	0	0	0	0	0	0	0	0	0	0	0	0	0	0	0	0	0	0	0	0	0	0	0	0
DENOVO427	0	0	0	0	2	0	0	0	0	0	0	0	0	0	0	0	0	0	0	0	0	0	0	0	0	0	0	0	0	0
DENOVO688	0	0	0	0	2	0	0	0	0	0	0	0	0	0	0	0	0	0	0	0	0	0	0	0	0	0	0	0	0	0
DENOVO487	0	0	0	0	1	0	0	0	0	0	0	0	0	0	0	0	0	0	0	0	0	0	0	0	0	0	0	0	0	0
DENOVO440	0	0	0	0	6	0	0	0	0	0	0	0	0	0	0	0	0	0	0	0	0	0	0	0	0	0	0	0	0	0
DENOVO844	0	0	0	0	1	0	0	0	0	0	0	0	0	0	0	0	0	0	0	0	0	0	0	0	0	0	0	0	0	0
DENOVO403	0	0	0	0	0	2	0	0	0	1	0	0	0	0	0	0	0	0	0	1	0	0	0	0	0	0	0	0	0	0
DENOVO466	0	0	0	0	1	0	0	0	0	0	0	0	0	0	0	0	0	0	0	0	0	0	0	0	0	0	0	0	0	0
DENOVO494	0	0	0	0	1	0	0	0	0	0	0	0	0	0	0	0	0	0	0	0	0	0	0	0	0	0	0	0	0	0
DENOVO720	0	0	0	0	1	0	0	0	0	0	0	0	0	0	0	0	0	0	0	0	0	0	0	0	0	0	0	0	0	0
DENOVO508	0	0	0	0	2	0	0	0	0	0	0	0	0	0	0	0	0	0	0	0	0	0	0	0	0	0	0	0	0	0
DENOVO335	0	0	0	0	2	0	0	0	0	0	0	0	0	0	0	0	0	0	0	0	0	0	0	0	0	0	0	0	0	0
DENOVO402	0	0	0	0	1	0	0	0	0	0	0	0	0	0	0	0	0	0	0	0	0	0	0	0	0	0	0	0	0	0
DENOVO724	0	0	0	0	1	0	0	0	0	0	0	0	0	0	0	0	0	0	0	0	0	0	0	0	0	0	0	0	0	0
DENOVO642	0	0	0	0	2	0	0	0	0	0	0	0	0	0	0	0	0	0	0	0	0	0	0	0	0	0	0	0	0	0
DENOVO1181	0	0	0	0	0	0	0	0	0	0	0	0	0	0	0	0	0	0	0	0	0	0	3	0	0	0	0	0	0	0
DENOVO524	0	1	0	0	0	0	0	0	0	0	0	0	0	0	0	0	0	0	0	0	0	0	0	0	0	0	0	0	0	0
DENOVO337	0	0	0	0	0	0	0	0	0	2	0	0	0	0	0	0	0	0	0	0	0	0	0	0	0	0	0	0	0	0
DENOVO721	0	0	0	0	1	0	0	0	0	0	0	0	0	0	0	0	0	0	0	0	0	0	0	0	0	0	0	0	0	0
DENOVO432	0	0	0	0	0	0	0	0	0	0	0	0	0	0	0	0	0	0	0	0	0	8	0	0	0	0	0	0	0	0
DENOVO107	0	2	2	1	0	0	0	0	1	0	2	0	0	3	1	1	3	3	1	0	0	0	2	0	0	0	0	0	0	0
DENOVO80	0	0	0	1	0	4	3	7	1	0	0	0	0	0	0	1	0	0	6	2	1	1	3	0	1	3	0	0	0	0
DENOVO473	0	0	0	0	0	0	0	0	0	0	0	0	0	5	0	0	0	0	0	0	0	0	0	0	0	0	0	0	0	0
DENOVO36	21	7	3	10	9	3	8	3	0	2	2	0	0	15	9	14	9	1	5	2	5	5	2	0	1	2	0	0	10	3
DENOVO94	1	0	0	0	2	0	4	2	0	0	0	0	0	0	0	0	0	0	3	4	6	4	2	0	4	7	0	0	0	0
DENOVO119	3	0	0	0	0	0	0	0	0	0	0	0	0	5	8	3	0	0	1	0	0	0	0	0	0	0	0	0	5	0
DENOVO559	0	0	0	0	0	0	0	0	0	1	0	0	0	0	0	0	0	0	0	0	0	0	0	0	0	0	0	0	0	0
DENOVO206	0	0	2	0	1	0	0	0	0	0	0	0	3	0	0	0	0	0	0	0	0	0	0	0	0	0	0	0	0	0
DENOVO716	0	0	0	0	0	0	0	0	0	1	0	0	0	0	0	0	0	0	0	0	0	0	0	0	0	0	0	0	0	0
DENOVO391	0	0	0	0	0	0	0	0	0	3	0	0	0	0	0	0	0	0	0	0	0	0	0	0	0	0	0	0	0	0
DENOVO605	0	0	0	0	0	0	0	0	0	2	0	0	0	0	0	0	0	0	0	0	0	0	0	0	0	0	0	0	0	0
DENOVO376	0	0	0	0	0	0	2	0	0	0	0	0	0	0	0	0	0	0	0	0	0	0	0	0	0	0	0	0	0	0
DENOVO338	0	0	0	0	4	0	0	0	0	0	0	0	0	0	0	0	0	0	0	0	0	0	0	0	0	0	0	0	0	0
DENOVO429	0	0	0	0	1	0	0	0	0	0	0	0	0	0	0	0	0	0	0	0	0	0	0	0	0	0	0	0	0	0
DENOVO686	0	0	0	0	1	0	0	0	0	0	0	0	0	0	0	0	0	0	0	0	0	0	0	0	0	0	0	0	0	0
DENOVO841	0	0	0	0	2	0	0	0	0	0	0	0	0	0	0	0	0	0	0	0	0	0	0	0	0	0	0	0	0	0
DENOVO640	0	0	0	0	1	0	0	0	0	0	0	0	0	0	0	0	0	0	0	0	0	0	0	0	0	0	0	0	0	0
DENOVO613	0	0	0	0	1	0	0	0	0	0	0	0	0	1	0	0	0	0	0	0	0	0	0	0	0	0	0	0	0	0
DENOVO611	0	0	0	0	9	0	0	0	0	0	0	0	0	0	0	0	0	0	0	0	0	0	0	0	0	0	0	0	0	0
DENOVO167	0	0	0	0	0	0	0	0	4	0	0	0	0	0	0	0	0	0	0	0	0	0	0	0	0	0	0	0	0	0
DENOVO387	0	0	0	0	1	0	0	0	0	0	0	0	0	0	0	0	0	0	0	0	0	0	0	0	0	0	0	0	0	0
DENOVO302	0	0	0	2	0	0	0	0	0	0	0	0	0	0	0	0	0	0	0	0	0	0	0	0	0	0	0	0	0	0
DENOVO189	0	0	0	0	0	0	0	6	0	0	0	0	0	0	0	0	0	0	0	0	0	0	0	0	0	0	0	0	0	0
DENOVO693	0	0	0	0	4	0	0	0	0	0	0	0	0	0	0	0	0	0	0	0	0	0	0	0	0	0	0	0	0	0
DENOVO309	0	0	0	0	0	0	0	0	0	0	0	0	0	0	0	0	0	0	0	0	0	0	0	3	0	0	0	0	0	0
DENOVO976	0	0	0	0	1	0	0	0	0	0	0	0	0	0	0	0	0	0	0	0	0	0	0	0	0	0	0	0	0	0
DENOVO641	0	0	0	0	2	0	0	0	0	0	0	0	0	0	0	0	0	0	0	0	0	0	0	0	0	0	0	0	0	0
DENOVO203	0	0	0	0	1	0	0	2	0	0	5	0	0	0	0	0	0	0	0	0	0	1	0	0	0	0	0	0	0	0
DENOVO839	0	0	0	0	1	0	0	0	0	0	0	0	0	0	0	0	0	0	0	0	0	0	0	0	0	0	0	0	0	0
DENOVO2390	0	0	0	0	0	0	0	0	0	0	0	0	0	0	0	0	0	0	0	0	0	0	0	0	0	1	0	0	0	0
DENOVO610	0	0	0	0	2	0	0	0	0	0	0	0	0	0	0	0	0	0	0	0	0	0	0	0	0	0	0	0	0	0
DENOVO643	0	0	0	0	3	0	0	0	0	0	0	0	0	0	0	0	0	0	0	0	0	0	0	0	0	0	0	0	0	0
DENOVO561	0	0	0	0	5	0	0	0	0	0	0	0	0	0	0	0	0	0	0	0	0	0	0	0	0	0	0	0	0	0
DENOVO297	0	0	0	0	0	0	0	0	0	0	5	0	0	0	0	0	0	0	0	0	0	0	0	0	0	0	0	0	0	0
DENOVO493	0	0	0	0	0	0	0	0	0	2	0	0	0	0	0	0	0	0	0	0	0	0	0	0	0	0	0	0	0	0
DENOVO498	0	0	0	0	0	0	0	0	0	0	0	0	0	0	0	0	0	0	0	0	0	0	1	0	0	0	0	0	0	0
DENOVO85	0	0	0	0	4	0	0	0	0	0	0	0	6	0	0	0	0	0	0	0	0	0	0	0	0	0	0	0	0	0
DENOVO52	0	0	0	17	0	0	1	2	4	0	9	0	4	1	1	0	0	0	9	2	2	0	3	5	0	1	2	22	1	5
DENOVO47	2	1	0	9	0	1	0	3	8	1	6	1	0	8	0	1	0	0	3	0	1	0	1	4	0	8	3	7	0	4
DENOVO768	0	0	0	0	0	0	0	0	0	0	0	0	0	0	0	0	0	0	0	0	0	0	0	0	0	0	3	0	0	0
DENOVO229	0	0	0	9	0	0	0	0	0	0	0	0	0	0	0	0	0	0	0	0	0	0	0	0	0	0	0	0	0	0

## Sheet: Supplementary Dataset S2
Extraction	Status	Observed_Median	Chao1_Median	se.chao1_Median	ACE_Median	se.ACE_Median	Shannon_Median	Simpson_Median	InvSimpson_Median	Fisher_Median	Observed_Q1	Chao1_Q1	se.chao1_Q1	ACE_Q1	se.ACE_Q1	Shannon_Q1	Simpson_Q1	InvSimpson_Q1	Fisher_Q1	Observed_Q3	Chao1_Q3	se.chao1_Q3	ACE_Q3	se.ACE_Q3	Shannon_Q3	Simpson_Q3	InvSimpson_Q3	Fisher_Q3	Observed_Mean	Chao1_Mean	se.chao1_Mean	ACE_Mean	se.ACE_Mean	Shannon_Mean	Simpson_Mean	InvSimpson_Mean	Fisher_Mean	Observed_SD	Chao1_SD	se.chao1_SD	ACE_SD	se.ACE_SD	Shannon_SD	Simpson_SD	InvSimpson_SD	Fisher_SD
Biopsy	Cancerous	119	166.8	2.04274e+16	1.76883e+16	7511943703808370	2.27177e+16	0.7866422222222222	4704010632290020	2.24291e+16	97	1.55678e+16	1.69649e+16	1503958387103330	6474662595051100	2.15247e+16	0.7396820987654321	3865707323771370	1749094341062870	126	176609375	2676224541617830	1858080389758730	8182275096283640	23068913282563	0.8079138271604939	5209244142645650	2406247360896630	107	1.59551e+16	2.19794e+16	1.62547e+16	7129232109264950	220035873455402	0.7712972510288066	4834309583746280	1.98881e+16	2865658737533130	420664812003714	6418942979899850	4.47686e+16	1.3128e+16	0.395045095657431	0.07852101768470048	1.72275e+16	6206207107064720
Biopsy	Healthy	130	1.75948e+16	1.9348e+16	1896091413552660	7439227940884170	2.49801e+16	0.8353636049382716	6161831495664620	2501133377361940	124.75	169013611615245	1.5389e+16	1.76959e+16	7118096605088270	2291216826648340	0.7808843456790123	4607182680350860	2376785911616620	142.75	2.05018e+16	2.20825e+16	2.12812e+16	8389940144351400	2597006596764890	0.8649197530864198	7415663639543350	2.8093e+16	1.33167e+16	1880606697446530	2010774720753870	1950640722145050	7.61275e+16	2.47587e+16	0.8235055144032921	6016930780738810	2.57936e+16	1.14441e+16	3441598429592380	6673867293612810	3287633025108620	0.9506525559604916	0.2304030049923198	0.04809210599707924	1.55838e+16	2.75308e+16
Needle biopsy	Cancerous	127	1888125	2.34762e+16	2054136473616520	819574518659967	2607598322016340	0.8598875061728395	7.13712e+16	242976783475934	106	1.78059e+16	2.11894e+16	1.72987e+16	7649821061334210	210365430286008	0.7080332839506173	3.42505e+16	1945687326976450	135	2.03714e+16	2.58423e+16	2.13134e+16	8842070904473100	2.67e+16	0.8665358024691359	7492646106599070	2.6205e+16	1.18889e+16	1.80151e+16	2.38899e+16	1.93121e+16	8074043383786970	2.3971e+16	0.808690414266118	598861212546005	2258879317400240	2.74246e+16	3.62529e+16	3752138759202330	3835787183070260	1.2072e+16	0.41857591056966303	0.07976754905243685	2083967859592030	6.19185e+16
Needle biopsy	Healthy	125	2.21292e+16	3375984234719200	2.12152e+16	8458727312858450	2.50137e+16	0.8222786172839507	5626784941223020	2.38262e+16	117	179	2.70721e+16	1.82421e+16	7439228556154540	2.09082e+16	0.7064927407407408	3.40707e+16	2196198026146370	148	2.41667e+16	36508787095282	2.29719e+16	881126647168309	2.62357e+16	0.8663953580246914	7.48477e+16	2.93757e+16	130	2.19164e+16	3312361854509360	2188638822433000	8318815470541970	2.40021e+16	0.8026721865569273	5812906125686660	2.52338e+16	3.08707e+16	4.86719e+16	1.00693e+16	5173874713533800	1.49236e+16	0.40942882336052866	0.07824762481429297	2187249222684210	7417777224618380

## Sheet: Supplementary Dataset S3
Genus	Status	Extraction	Median	Q1	Q3	Mean	SD
Unclassified	Cancerous	Biopsy	0.21633333333333332	0.16116666666666668	0.23283333333333334	0.20925925925925926	0.0993114732761519
Unclassified	Cancerous	Needle biopsy	0.228	0.19333333333333333	0.32422222222222224	0.26076543209876546	0.09199732357292587
Unclassified	Healthy	Biopsy	0.24177777777777779	0.13922222222222222	0.2995	0.22503703703703704	0.13070639355774616
Unclassified	Healthy	Needle biopsy	0.20666666666666667	0.17155555555555557	0.3706666666666667	0.2584444444444445	0.11787768299448437
Other	Cancerous	Biopsy	0.007555555555555556	0.007	0.008777777777777778	0.007814814814814814	0.0011793839502289378
Other	Cancerous	Needle biopsy	0.022000000000000002	0.01	0.025333333333333333	0.03054320987654321	0.037717289991921546
Other	Healthy	Biopsy	0.01888888888888889	0.012777777777777777	0.023666666666666666	0.01785185185185185	0.00990888531725202
Other	Healthy	Needle biopsy	0.012666666666666666	0.010666666666666666	0.017555555555555557	0.017580246913580247	0.012098078841692509
Hydrotalea	Cancerous	Biopsy	8.88889e+11	1.11111e+12	0.0013333333333333333	0.001074074074074074	0.001260348113123967
Hydrotalea	Cancerous	Needle biopsy	0.0024444444444444444	0.0013333333333333335	0.0035555555555555557	0.0028888888888888888	0.0024695678634325414
Hydrotalea	Healthy	Biopsy	0.0012222222222222222	2.77778e+11	0.004999999999999999	0.0035185185185185185	0.004945963145872523
Hydrotalea	Healthy	Needle biopsy	0.003333333333333333	0.0011111111111111111	0.0057777777777777775	0.003777777777777778	0.0030590888662080456
Bosea	Cancerous	Biopsy	0	0	6.66667e+11	0.005333333333333333	0.01263348480315724
Bosea	Cancerous	Needle biopsy	0.0013333333333333333	6.66667e+11	0.0026666666666666666	0.002271604938271605	0.002540481576243336
Bosea	Healthy	Biopsy	2.22222e+12	0	0.0012777777777777779	0.006296296296296296	0.01445549434894663
Bosea	Healthy	Needle biopsy	0.0028888888888888888	0.0017777777777777776	0.003777777777777778	0.003259259259259259	0.0026689804776587364
Cupriavidus	Cancerous	Biopsy	0	0	1.66667e+11	2.59259e+12	5.33642e+11
Cupriavidus	Cancerous	Needle biopsy	4.44444e+12	0	0.012666666666666666	0.007333333333333333	0.011464922347946558
Cupriavidus	Healthy	Biopsy	0	0	0	3.7037e+11	9.07218e+10
Cupriavidus	Healthy	Needle biopsy	0	0	6.66667e+11	0.00671604938271605	0.013191269923505748
Streptophyta	Cancerous	Biopsy	0	0	0	0.023259259259259257	0.05697331698029021
Streptophyta	Cancerous	Needle biopsy	2.22222e+12	0	6.66667e+11	5.4321e+11	7.94356e+11
Streptophyta	Healthy	Biopsy	0.0011111111111111111	3.88889e+11	0.003166666666666667	0.001925925925925926	0.0020399306048069343
Streptophyta	Healthy	Needle biopsy	0	0	0	2.46914e+10	7.40741e+10
Bacillus	Cancerous	Biopsy	4.44444e+12	0	0.0010555555555555555	5.55556e+11	6.24599e+11
Bacillus	Cancerous	Needle biopsy	0	0	0.0017777777777777779	0.02402469135802469	0.0670795036352842
Bacillus	Healthy	Biopsy	2.22222e+12	0	6.11111e+11	6.2963e+11	0.0010367724530202195
Bacillus	Healthy	Needle biopsy	0.0011111111111111111	0	0.002	0.001506172839506173	0.00173125865074374
Aquabacterium	Cancerous	Biopsy	0.008555555555555556	0	0.03094444444444444	0.018	0.02312905286473601
Aquabacterium	Cancerous	Needle biopsy	0.004666666666666667	0.0015555555555555555	0.007555555555555556	0.005679012345679012	0.005705867795319835
Aquabacterium	Healthy	Biopsy	0.0035555555555555557	8.33333e+11	0.009444444444444443	0.005111111111111111	0.005412377218976318
Aquabacterium	Healthy	Needle biopsy	0.003111111111111111	2.22222e+12	0.008888888888888889	0.005975308641975308	0.006041466223438128
Delftia	Cancerous	Biopsy	0.012555555555555556	0.004666666666666667	0.027944444444444442	0.02448148148148148	0.03184233277224834
Delftia	Cancerous	Needle biopsy	0.0035555555555555557	0.0024444444444444444	0.0044444444444444444	0.0037530864197530866	0.0030397458561012137
Delftia	Healthy	Biopsy	0.01	0.0025555555555555557	0.021444444444444443	0.01725925925925926	0.02178669507530976
Delftia	Healthy	Needle biopsy	0.003777777777777778	6.66667e+11	0.008444444444444444	0.005901234567901235	0.006643581429564048
Pseudomonas	Cancerous	Biopsy	0.009777777777777778	0.005111111111111111	0.01627777777777778	0.010666666666666666	0.006533484503164174
Pseudomonas	Cancerous	Needle biopsy	0.006888888888888889	0.0015555555555555557	0.024444444444444446	0.012518518518518519	0.013331944372098945
Pseudomonas	Healthy	Biopsy	0.012	0.004722222222222223	0.01611111111111111	0.01611111111111111	0.017687967591864934
Pseudomonas	Healthy	Needle biopsy	0.011111111111111112	0.0022222222222222222	0.025111111111111112	0.016271604938271605	0.016151205962609702
Staphylococcus	Cancerous	Biopsy	5.55556e+11	0	0.0014444444444444446	0.0012222222222222222	0.0018148903990307034
Staphylococcus	Cancerous	Needle biopsy	0.002	0	0.008444444444444444	0.00345679012345679	0.004139707019977174
Staphylococcus	Healthy	Biopsy	0.024444444444444446	6.11111e+11	0.10894444444444444	0.06074074074074074	0.07922384809510256
Staphylococcus	Healthy	Needle biopsy	0.002	0.0015555555555555557	0.0026666666666666666	0.0024691358024691358	0.0018272439086731867
Sphingomonas	Cancerous	Biopsy	0.06822222222222223	0.057833333333333334	0.10461111111111111	0.1325925925925926	0.1768378299657511
Sphingomonas	Cancerous	Needle biopsy	0.0731111111111111	0.026444444444444444	0.10333333333333333	0.1228641975308642	0.14002501736107179
Sphingomonas	Healthy	Biopsy	0.187	0.08144444444444444	0.2663888888888889	0.17314814814814813	0.12874546937571693
Sphingomonas	Healthy	Needle biopsy	0.08600000000000001	0.01888888888888889	0.178	0.12795061728395063	0.12345343390499726
Methylobacterium	Cancerous	Biopsy	0.33133333333333337	0.186	0.5275	0.3376296296296296	0.23508824365443448
Methylobacterium	Cancerous	Needle biopsy	0.14622222222222223	0.05733333333333333	0.24422222222222223	0.15511111111111112	0.10662082348209471
Methylobacterium	Healthy	Biopsy	0.2593333333333333	0.17149999999999999	0.26666666666666666	0.252	0.16659951239683804
Methylobacterium	Healthy	Needle biopsy	0.27244444444444443	0.07888888888888888	0.33911111111111114	0.21096296296296296	0.15180717951759207
Ralstonia	Cancerous	Biopsy	0.23633333333333334	0.11322222222222222	0.3616111111111111	0.22785185185185186	0.16743925622968162
Ralstonia	Cancerous	Needle biopsy	0.4017777777777778	0.3028888888888889	0.4657777777777778	0.3682469135802469	0.16206900848607608
Ralstonia	Healthy	Biopsy	0.22277777777777777	0.09833333333333334	0.34755555555555556	0.22033333333333333	0.16575029560705815
Ralstonia	Healthy	Needle biopsy	0.30244444444444446	0.2088888888888889	0.4693333333333333	0.3391604938271605	0.16730469644946205

## Sheet: Supplementary Dataset S4
Family	Status	Extraction	Median	Q1	Q3	Mean	SD
Unclassified	Cancerous	Biopsy	0.06711111111111112	0.05272222222222222	0.07	0.06818518518518518	0.0272906321074292
Unclassified	Cancerous	Needle biopsy	0.09933333333333333	0.06844444444444443	0.12355555555555556	0.11444444444444445	0.07372839712898874
Unclassified	Healthy	Biopsy	0.058777777777777776	0.051555555555555556	0.109	0.10540740740740741	0.10896647273849862
Unclassified	Healthy	Needle biopsy	0.06777777777777777	0.05622222222222222	0.17022222222222222	0.11390123456790123	0.07471626255548809
Other	Cancerous	Biopsy	0.008666666666666666	0.0071111111111111115	0.019222222222222224	0.033296296296296296	0.055873652293152734
Other	Cancerous	Needle biopsy	0.027777777777777776	0.012	0.049777777777777775	0.036938271604938275	0.03979946301793248
Other	Healthy	Biopsy	0.028333333333333335	0.01566666666666667	0.032	0.024592592592592593	0.013939315863734892
Other	Healthy	Needle biopsy	0.02311111111111111	0.013555555555555555	0.024666666666666667	0.026222222222222223	0.015398011736328127
Microbacteriaceae	Cancerous	Biopsy	0.0024444444444444444	5.55556e+11	0.0065	0.004481481481481481	0.0055554074054320465
Microbacteriaceae	Cancerous	Needle biopsy	0.007333333333333333	0.0026666666666666666	0.01111111111111111	0.006987654320987654	0.0051843914736436555
Microbacteriaceae	Healthy	Biopsy	0.002	0.0012777777777777779	0.0037222222222222223	0.004518518518518518	0.006175485852498027
Microbacteriaceae	Healthy	Needle biopsy	0.007333333333333333	0.0013333333333333333	0.014222222222222223	0.007901234567901235	0.00734436133009881
Burkholderiales_incertae_sedis	Cancerous	Biopsy	0.008555555555555556	0	0.03094444444444444	0.018	0.02312905286473601
Burkholderiales_incertae_sedis	Cancerous	Needle biopsy	0.004666666666666667	0.0015555555555555555	0.007555555555555556	0.005679012345679012	0.005705867795319835
Burkholderiales_incertae_sedis	Healthy	Biopsy	0.0035555555555555557	8.33333e+11	0.009444444444444443	0.005111111111111111	0.005412377218976318
Burkholderiales_incertae_sedis	Healthy	Needle biopsy	0.003111111111111111	2.22222e+12	0.009111111111111111	0.006	0.006055300708194983
Bacillaceae 1	Cancerous	Biopsy	0.001	2.22222e+12	0.0011111111111111111	0.0011111111111111111	0.0013033669598769048
Bacillaceae 1	Cancerous	Needle biopsy	0.0017777777777777779	2.22222e+12	0.005111111111111111	0.025086419753086422	0.06693671642295407
Bacillaceae 1	Healthy	Biopsy	4.44444e+12	1.11111e+12	9.44444e+11	7.77778e+11	0.0010110500592068732
Bacillaceae 1	Healthy	Needle biopsy	0.002	0	0.0024444444444444444	0.0017037037037037038	0.0017777777777777779
Erythrobacteraceae	Cancerous	Biopsy	0.0024444444444444444	0.0010555555555555557	0.009	0.005222222222222222	0.006072402660732741
Erythrobacteraceae	Cancerous	Needle biopsy	0.004666666666666666	0.0028888888888888888	0.013333333333333334	0.01437037037037037	0.019419984615574128
Erythrobacteraceae	Healthy	Biopsy	0.0021111111111111113	2.77778e+11	0.005944444444444445	0.006407407407407407	0.010574991852237859
Erythrobacteraceae	Healthy	Needle biopsy	0.003333333333333333	0.002	0.012888888888888889	0.014839506172839505	0.02165947965637473
Comamonadaceae	Cancerous	Biopsy	0.012777777777777777	0.005111111111111111	0.030444444444444444	0.025333333333333333	0.03227138012711328
Comamonadaceae	Cancerous	Needle biopsy	0.003777777777777778	0.0028888888888888888	0.0044444444444444444	0.004222222222222223	0.0027711030918533166
Comamonadaceae	Healthy	Biopsy	0.010222222222222223	0.0028333333333333335	0.021444444444444443	0.01737037037037037	0.021718930317959458
Comamonadaceae	Healthy	Needle biopsy	0.004666666666666667	0.0017777777777777779	0.008444444444444444	0.006567901234567901	0.00628452057858086
Staphylococcaceae	Cancerous	Biopsy	5.55556e+11	0	0.0014444444444444446	0.0012222222222222222	0.0018148903990307034
Staphylococcaceae	Cancerous	Needle biopsy	0.002	0	0.008444444444444444	0.00345679012345679	0.004139707019977174
Staphylococcaceae	Healthy	Biopsy	0.024555555555555556	0.0013333333333333335	0.10894444444444444	0.060925925925925925	0.07905546315811471
Staphylococcaceae	Healthy	Needle biopsy	0.002	0.0015555555555555557	0.0026666666666666666	0.0025185185185185185	0.0017881641043812312
Pseudomonadaceae	Cancerous	Biopsy	0.009999999999999998	0.005111111111111111	0.01638888888888889	0.010888888888888889	0.006792879350948551
Pseudomonadaceae	Cancerous	Needle biopsy	0.007555555555555556	0.0015555555555555557	0.026666666666666665	0.013012345679012344	0.01380960084310246
Pseudomonadaceae	Healthy	Biopsy	0.012	0.004722222222222223	0.01611111111111111	0.01611111111111111	0.017687967591864934
Pseudomonadaceae	Healthy	Needle biopsy	0.011111111111111112	0.0022222222222222222	0.025777777777777778	0.01691358024691358	0.017203015973177152
Rhodocyclaceae	Cancerous	Biopsy	3.33333e+11	0	0.02633333333333333	0.025666666666666664	0.0475270423347216
Rhodocyclaceae	Cancerous	Needle biopsy	0.03155555555555555	4.44444e+12	0.04488888888888889	0.028049382716049384	0.029558224143890414
Rhodocyclaceae	Healthy	Biopsy	5.55556e+11	5.55556e+10	0.019555555555555555	0.010481481481481482	0.01613793424855547
Rhodocyclaceae	Healthy	Needle biopsy	0.024888888888888887	2.22222e+12	0.044222222222222225	0.02745679012345679	0.028628767175931928
Bradyrhizobiaceae	Cancerous	Biopsy	0.07122222222222221	0.044333333333333336	0.09127777777777776	0.08277777777777777	0.07404473122526829
Bradyrhizobiaceae	Cancerous	Needle biopsy	0.08288888888888889	0.029333333333333336	0.11866666666666666	0.0828395061728395	0.067220457073039655
Bradyrhizobiaceae	Healthy	Biopsy	0.035	0.030777777777777775	0.07605555555555556	0.07188888888888889	0.08698922879256905
Bradyrhizobiaceae	Healthy	Needle biopsy	0.08511111111111111	0.02666666666666667	0.094	0.07775308641975309	0.054602541934729396
Sphingomonadaceae	Cancerous	Biopsy	0.10300000000000001	0.09516666666666668	0.1265	0.15785185185185185	0.17886272640525008
Sphingomonadaceae	Cancerous	Needle biopsy	0.08155555555555555	0.028888888888888888	0.12511111111111112	0.1336543209876543	0.149268012793589
Sphingomonadaceae	Healthy	Biopsy	0.21711111111111114	0.09955555555555556	0.32799999999999996	0.2038888888888889	0.15023890439916596
Sphingomonadaceae	Healthy	Needle biopsy	0.10911111111111112	0.02022222222222222	0.19355555555555556	0.14108641975308642	0.1317915228190662
Methylobacteriaceae	Cancerous	Biopsy	0.33133333333333337	0.186	0.5275	0.3376296296296296	0.23508824365443448
Methylobacteriaceae	Cancerous	Needle biopsy	0.14622222222222223	0.05733333333333333	0.24422222222222223	0.1551358024691358	0.10658975493610452
Methylobacteriaceae	Healthy	Biopsy	0.2593333333333333	0.17149999999999999	0.26666666666666666	0.252	0.16659951239683804
Methylobacteriaceae	Healthy	Needle biopsy	0.27266666666666667	0.07888888888888888	0.33911111111111114	0.21098765432098765	0.151818447093609
Burkholderiaceae	Cancerous	Biopsy	0.23633333333333334	0.11422222222222221	0.36177777777777775	0.22833333333333333	0.16694842849747876
Burkholderiaceae	Cancerous	Needle biopsy	0.43022222222222223	0.3028888888888889	0.4657777777777778	0.3761234567901235	0.16611301043548532
Burkholderiaceae	Healthy	Biopsy	0.22277777777777777	0.09833333333333334	0.34755555555555556	0.22051851851851853	0.16548002254073543
Burkholderiaceae	Healthy	Needle biopsy	0.30244444444444446	0.2088888888888889	0.5015555555555555	0.34614814814814815	0.17284500299901176
